# Supplementary material for: Correlation between diabetes mellitus and refracture risk in patients with osteoporotic fractures: a retrospective cohort study
Source: Aging Clin Exp Res. 2025 Mar 13;37(1):85. doi: 10.1007/s40520-024-02917-1 (PMC11903520; doi:10.1007/s40520-024-02917-1)
Supplement: Supplementary file 2 — Supplementary Material 2 [file 40520_2024_2917_MOESM2_ESM.xlsx]

## Sheet: Sheet1
Gender	Age-ranges	Smoker	Drink	BMI	Maindiagnosis	Admissiondate	Year	Month	ASA	Refracturetime	RefractureNEW	hypertension	diabetes	magnesium	sodium	phosphorus	platelet	hemoglobin	albumin	calcium	Neutrophil	Lymphocyte	Monocyte	Total cholesterol	triglycerides	HDL	LDL	Homocysteine	ALT	AST	CR	UN	UA	FBG	FBG7	diabetes_ALL
0	50-95	0	0	20.2063	32	2019-11-04	2019	11	2	1029	0	1	0	0.96	143.8	1.28	181	147	44.7	2.17	18.2	0.9	1.2						451	822	93	8.5	444	7.32	1	1
0	50-95	0	0	16.4645	72	2020-12-31	2020	12	2	598	0	1	0	0.93	139.6	0.83	194	118	35.5	2	7.05	1.06	0.52						381	402	53	5.7	300		0	0
0	50-95	0	0	23.8751	52	2019-07-30	2019	7	3	1095	0	1	1	0.81	143.6	0.93	220	167	43.7	2.21	12.84	1.97	1.04						347	364	64	6.8	406		0	1
0	50-95	0	0	21.875	22	2021-08-03	2021	8	2	391	0	0	0	0.77	139.9	1	171	106	31.5	1.95	12.5	0.4	0.2	3.71	0.57	1.95	2.12	13.59	226	266	78	6.1	143	4.67	0	0
0	50-95	0	0	22.2222	72	2021-09-25	2021	9	3	333	0	1	0	0.78	138.8	1.19	193	157	46.7	2.41	3.4	1.8	0.5	4.68	2.53	1.22	2.57	8.54	204	127	78	6.1	394	4.86	0	0
0	50-95	0	0	25.3906	52	2019-06-11	2019	6	2	1095	0	0	0	0.72	138.4	0.98	158	135	36.8	2.08	8.6	1.1	0.6	3.81	0.53	1.68	2	7.8	142	94	43	4.2	264	6.76	0	0
0	50-95	0	0	22.5827	32	2019-10-27	2019	10	2	1037	0	0	0	1.02	139.1	1.03	98	127	46.2	2.37	6.8	1.1	0.6	4.9	2.24	1.48	3.37	15.1	142	75	66	5.4	269	7.89	1	1
0	50-95	0	0	20.8117	72	2021-10-31	2021	10	3	294	0	1	0	0.87	139.8	1.02	143	130	35	2.19	4.4	2.1	0.9	4.33	1.31	1.59	2.11	10.91	134	125	60	4.1	291	5.05	0	0
0	50-95	0	0	23.4375	721	2021-11-05	2021	11	3	294	0	1	0	0.81	138.2	0.81	283	136	38	2.1	17.06	1.24	1.42	3.42	0.34	1.3	1.97	6.4	133	163	53	4.6	290	7.67	1	1
1	50-95	1	0	17.3405	22	2021-10-04	2021	10	2	328	0	0	0	0.67	140.7	0.67	54	115	35	1.98	9.1	0.6	0.2	3.75	0.68	1.43	1.85	11.31	130	117	40	5.7	275	10.94	1	1
0	50-95	0	0	26.0226	22	2020-12-15	2020	12	2	623	0	0	0	0.86	139.7	1.58	75	122	38	2.16	5.5	1.1	0.7						129	67	66	5.1	323	5.79	0	0
0	50-95	0	0	17.7778	42	2020-12-10	2020	12	2	615	0	0	0	0.88	143.6	1.09	242	143	42.6	2.48	6.5	2.6	0.5						126	54	74	7.6	336	5.79	0	0
0	50-95	0	0	21.0938	52	2022-05-03	2022	5	2	118	0	0	0	0.73	142.2	1.02	171	105	34.2	1.95	8.6	0.7	0.5						120	20	64	5.8	173	7.65	1	1
0	50-95	0	0	21.4844	72	2020-03-04	2020	3	3	461	0	0	0	0.87	140.1	1.05	205	118	41.8	2.19	5.5	1	0.3	4.8	1.05	1.49	2.94	8.68	112	40	35	4.1	198	8.21	1	1
0	50-95	0	0	25.6312	32	2019-01-14	2019	1	2	1095	0	0	0	0.87	142.2	0.85	144	147	38.8	2.18	3.7	1.4	0.4						108	69	71	3.7	233	6.68	0	0
0	50-95	0	0	20.115	72	2018-03-20	2018	3	3	808	0	1	0	0.98	142.2	1.19	220	135	44.8	2.33	3.7	1.5	0.4	4.48	1.48	1.11	2.95	14.42	107	33	72	4.32	324	5.74	0	0
0	50-95	0	0	23.7751	721	2019-07-24	2019	7	2	1095	0	0	0	0.92	141.4	1.09	203	135	41.1	2.35	4.77	2.81	0.61	5.54	2.13	1.66	3.07	11.05	103	116	76	8.2	334	5.3	0	0
0	50-95	0	0	26.6667	42	2021-12-28	2021	12	2	239	0	0	0	1.07	135	1.56	252	137	32.2	1.95	29.16	3.6	1.26	1.34	0.25	0.73	0.52	5.34	103	171	95	5.7	310	7.54	1	1
0	50-95	0	0	17.7106	32	2017-12-22	2017	12	2	1095	0	0	0	0.94	139	0.71	163	149	45.4	2.16	8.6	1.1	0.3	5.86	3.14	1.55	3.98	12.27	99	63	52	5.8	371	9.31	1	1
0	50-95	0	0	26.8815	72	2018-06-18	2018	6	2	1095	0	0	0	0.74	136.4	1.33	192	148	45.2	2.29	9.55	0.89	0.57	4.01	1.91	0.78	2.64	10.19	98	54	67	6.1	328	7.37	1	1
0	50-95	0	0	18.0346	22	2018-10-23	2018	10	2	1095	0	0	0	1.04	137.2	1.02	286.4	158.1	40.2	2.31	10.05	2.17	0.83	4.37	1.15	1.43	3.04	20.35	94	76	42	5.51	236	4.36	0	0
1	50-95	0	0	25.2595	32	2019-01-15	2019	1	2	1095	0	0	0	0.88	136.6	0.72	106	136	45.5	2.32	9.8	0.7	0.2	3.95	2.59	1.03	2.58	17.1	91	70	104	8.9	367	14.61	1	1
0	50-95	0	0	22.8928	32	2020-03-03	2020	3	2	907	0	0	0	0.83	140.5	1.3	263	142	48.9	2.42	8.2	1.5	0.7						90	35	77	3.2	400	5.87	0	0
0	50-95	0	0	21.0773	72	2020-03-15	2020	3	2	892	0	0	0	0.9	135.2	0.84	246.5	141.1	44.4	2.28	6.03	1.51	0.51	3.92	0.97	1.39	2.08	9.91	90	53	40	4.28	235	15.26	1	1
0	50-95	0	0	20.9566	52	2021-10-03	2021	10	2	330	0	1	0	1.12	142	1.25	210	91	37.7	2.38	4.6	1.5	0.1	5.1	0.95	1.29	3.26	16.35	89	45	56	8.1	189	5.19	0	0
0	50-95	0	0	20.3954	22	2019-02-06	2019	2	2	300	1	0	0	0.79	141.6	1.07	124	138	43.5	2.33	9.2	0.9	0.6	4.32	0.54	1.75	2.31	15.4	88	57	101	5.2	565	5.66	0	0
1	50-95	0	0	23.0354	72	2017-08-15	2017	8	3	1095	0	1	0	0.94	143.6	0.92	111	148	41	2.3	5.6	1.7	0.8	4.45	1.84	1.35	2.76	18.46	88	77	72	8.41	481	5.83	0	0
0	50-95	0	0	24.5083	32	2017-05-20	2017	5	2	1095	0	0	0	0.74	135.3	0.82	159	133	39	2.13	10.77	1.13	0.93						86	82	70	5.5	270		0	0
1	50-95	0	0	27.1809	52	2020-05-08	2020	5	2	840	0	1	0	1.12	140.7	0.98	79	133	36.1	2.1	4.9	0.8	0.5	3.17	0.63	1.02	1.51	8.99	85	56	50	4.4	198	5.08	0	0
0	50-95	0	0	16.0553	72	2020-09-08	2020	9	1	714	0	0	0	0.67	141.3	1.29	131	106	45.6	2.3	3.59	1.83	0.54						85	114	41	4.86	384	6.57	0	0
1	50-95	1	1	20.4152	32	2021-10-14	2021	10	2	318	0	0	0	0.91	141.5	1.13	178	147	44.4	2.22	6.3	2.2	0.6	4.08	2.59	1.04	2.61	23.76	84	44	57	5.8	328	4.95	0	0
1	50-95	0	0	21.7232	721	2020-08-23	2020	8	2	234	1	0	0	0.83	141	1.41	191	142	44	2.22	8.5	1.2	0.8	4.46	1.3	1	2.52	61.7	84	33	71	4.08	377	5.04	0	0
0	50-95	0	0	19.0817	72	2020-07-16	2020	7	2	773	0	0	0	1.09	142.5	1.26	234	134	46.2	2.38	4.2	2	0.4	4.83	1.43	1.47	3.13	10.44	84	54	57	8.86	349	5.5	0	0
0	50-95	0	0	25.7117	32	2019-08-04	2019	8	2	1095	0	0	0	0.97	138.4	0.53	96	152	41.5	2.11	7.7	0.6	0.2	4.92	9.05	0.55	3.54	11.19	79	51	62	4.4	257	15.81	1	1
0	50-95	0	0	26.8323	72	2019-07-06	2019	7	2	1095	0	0	0	0.92	140.6	0.91	126	156	41.2	2.19	4.3	0.8	0.5						77	36	85	5.36	399	4.84	0	0
0	50-95	0	0	21.3204	42	2018-05-02	2018	5	2	1095	0	0	0	0.94	129.7	1.62	203	106	38.6	2.25	8.11	1.74	0.79						76	61	56	7.6	156	6.8	0	0
0	50-95	0	0	21.795	42	2017-02-03	2017	2	2	1095	0	0	0	0.87	142	1.42	104.1	142.6	42	2.32	7.22	1.96	0.57	6.66	12.1	0.85	4.6	8.22	74	43	57	5.24	320	5.67	0	0
1	50-95	0	0	21.8467	22	2017-03-15	2017	3	3	406	0	0	0	0.88	143.3	0.93	109	111	35.9	2.13	5.3	1.1	0.4	3.6	0.74	1.49	1.85	7.5	72	44	46	5.61	139	5.54	0	0
0	50-95	0	0	26.5717	721	2021-09-03	2021	9	2	352	0	0	0	0.84	142.3	0.89	204.2	148.3	44.7	2.45	8.04	0.79	0.39	7.27	0.91	1.56	5.89	11.09	72	43	60	6.36	492	6.66	0	0
0	50-95	0	0	27.4211	72	2019-11-06	2019	11	2	1026	0	0	0	0.89	133.8	0.99	162	143	45.3	2.35	11.6	0.5	0.2						71	59	58	5.6	289	5.52	0	0
0	50-95	0	0	15.3826	721	2018-11-08	2018	11	2	1095	0	0	0	0.94	138.9	1.37	274	150	48.1	2.44	5.4	2	0.6	5.34	0.78	1.44	3.55	21.17	71	37	60	4.89	422	5.53	0	0
1	50-95	0	0	26.6112	72	2022-05-27	2022	5	2	89	0	0	0	0.81	138.5	1.3	135	119	43.6	2.26	6.71	1.47	0.78						71	50	51	4.3	301	7.42	1	1
0	50-95	0	0	26.934	721	2021-05-30	2021	5	3	452	0	0	0	0.88	135.9	0.89	202	110	38.6	2.16	5.88	2	0.83						70	99	75	5.1	394		0	0
0	50-95	0	0	21.7555	72	2021-11-13	2021	11	2	279	0	1	0	0.81	141.4	1.23	82	139	42.1	2.29	9.3	1.7	0.5	3.53	2.09	0.77	2.44	12.31	69	34	81	3.5	584	5.11	0	0
0	50-95	0	0	23.4375	32	2020-11-28	2020	11	3	640	0	0	0	0.77	144.2	1.3	124	143	36.8	2.11	3	1.6	0.3	4.45	1.04	1.38	3.09	12.11	69	40	57	3.7	278	5.59	0	0
0	50-95	0	0	20	72	2019-08-31	2019	8	3	1089	0	0	0	0.74	137.3	0.79	180	135	36	2.04	19.91	1.4	2.27	3.86	0.58	1.48	2.47	8.09	69	103	67	3.2	288	7.18	1	1
0	50-95	0	0	23.4952	52	2021-09-24	2021	9	2	339	0	0	0	0.9	144.3	1.15	297	104	38.9	2.2	5.9	1.5	0.7						68	52	32	4.1	206	5.22	0	0
0	50-95	0	0	20.4903	72	2017-12-29	2017	12	2	1095	0	0	0	0.8	138.4	0.66	111	111	37.1	2.18	7.4	0.8	0.4	3.04	0.51	1.3	1.38	16.23	68	83	73	5.28	140	6.08	0	0
0	50-95	0	0	22.0299	72	2018-09-21	2018	9	2	1095	0	0	0	0.85	139.9	0.96	89	152	40.2	2.29	7.6	0.59	0.37						68	50	63	5.9	365		0	0
1	50-95	0	0	21.7181	42	2021-06-27	2021	6	2	423	0	0	0	1.01	140.2	1.28	119	124	39.3	2.14	11.4	0.6	0.5	4.45	0.44	1.39	2.51	23.51	67	55	67	5.3	242	6.99	0	0
0	50-95	0	0	17.3063	72	2017-05-03	2017	5	3	1095	0	1	0	0.71	137.5	0.84	191	135	46.2	2.2	7.82	1.16	0.45						66	39	50	4.8	439	5.97	0	0
0	50-95	0	0	25.8065	22	2019-09-19	2019	9	2	1076	0	1	0	0.78	138.9	1.25	84	113	32.7	2.19	2.6	1.4	0.5	2.67	0.8	1.28	0.98	15.61	66	133	56	4.4	200	7.28	1	1
0	50-95	0	0	15.5556	32	2020-12-15	2020	12	2	562	1	0	0	0.76	137.3	1.3	192	152	41.2	2.32	23.77	2.7	1.58						66	88	84	4.8	462		0	0
0	50-95	0	0	19.1364	72	2020-02-04	2020	2	4	926	0	1	0	0.97	141.3	1.2	197	136	39.3	2.32	4.9	1.5	0.8						65	56	44	6.67	352	4.91	0	0
0	50-95	0	0	26.1599	72	2020-01-10	2020	1	3	957	0	1	0	0.92	142.3	1.2	205	123	42.4	2.25	4.6	1.5	0.4						65	34	43	5.97	302	5.77	0	0
0	50-95	0	0	26.8352	72	2022-04-21	2022	4	3	124	0	0	0	0.95	142.6	1.17	174	146	47.6	2.29	6	2.9	0.8	5.19	1.88	1.13	3.45	14.82	65	27	74	5.7	492	6.05	0	0
0	50-95	0	0	18.2335	22	2017-10-25	2017	10	3	249	1	1	0	0.91	141.7	1.23	231	127	44.7	2.49	7.2	2.4	0.6	5.22	2.06	1.38	3.38	10.2	64	43	34	6.3	302	5.3	0	0
0	50-95	0	0	24.7851	32	2017-12-26	2017	12	3	1095	0	1	0	0.89	137.8	1.29	205	147	47.7	2.44	6.97	1.54	0.69						64	48	62	5.2	323		0	0
0	50-95	0	0	18.3717	42	2017-08-08	2017	8	1	1095	0	0	0	0.92	142	1.29	170	139	38	2.13	2.6	1.9	0.3	4.39	1.99	1.3	2.99	13.22	62	39	48	6.26	294	5.36	0	0
0	50-95	0	0	20.3615	72	2019-03-15	2019	3	2	51	1	0	0	0.84	137.3	1.02	233	143	42.3	2.23	3.23	1.63	0.33						62	43	64	5.8	413	5.7	0	0
1	50-95	0	0	28.3447	22	2020-11-10	2020	11	2	649	0	0	0	0.92	141.8	0.76	155	140	48.1	2.45	8.9	2.7	0.6						61	40	75	7.2	278	5.53	0	0
0	50-95	0	0	23.4375	22	2019-04-20	2019	4	2	1095	0	0	0	0.76	140.7	1.02	157	124	41.7	2.06	5	0.7	0.1	4.85	0.84	2.39	2.68	11.17	61	46	53	6	182	5.73	0	0
0	50-95	0	0	24.2162	721	2019-09-22	2019	9	2	1070	0	1	0	0.92	136.6	0.93	88	140	45.8	2.43	8.2	0.4	0	5.62	0.38	1.71	3.14	8.09	61	55	70	5.27	280	9.17	1	1
1	50-95	1	0	21.3039	32	2020-04-14	2020	4	2	869	0	0	0	0.89	137.1	1.31	123	112	31	1.85	6.6	1.2	1.2						61	75	64	6.7	177		0	0
1	50-95	0	0	17.7154	72	2022-05-20	2022	5	2	99	0	0	0	0.91	141.7	0.75	166	136	41.9	2.22	6.6	1.5	0.5	4.83	1.87	1.11	3.31	27.89	60	32	67	4.5	437	5.82	0	0
0	50-95	0	0	24.0055	32	2021-07-15	2021	7	2	409	0	0	0	1.05	138.7	0.93	208	129	42.2	2.2	8.4	1.1	0.4	4.61	3.7	0.95	2.96	14.08	60	51	70	5.9	363	6.09	0	0
0	50-95	0	0	23.4375	721	2021-05-09	2021	5	2	476	0	0	0	0.93	144.5	1.15	159	157	45.2	2.31	4.6	3	0.3	4.79	3.55	1.09	3.05	8.15	60	28	56	4.1	527	7.94	1	1
0	50-95	0	0	19.6941	52	2018-08-03	2018	8	2	1095	0	0	0	0.94	141.5	0.94			35.3	2.18				5.35	0.93	2.13	2.9	15.36	59	45	51	5.95	241	4.6	0	0
0	50-95	0	0	19.5312	32	2021-12-22	2021	12	2	252	0	1	0	0.98	142.7	0.84	79	148	42.2	2.22	5.1	0.8	0.1						59	54	49	5.8	250	5.17	0	0
0	50-95	0	0	23.0112	22	2020-05-31	2020	5	2	469	1	0	0	0.93	141	1.1	163	113	39	2.29	5.1	1.5	0.3	4.82	1.32	1.4	2.88	7.42	59	45	59	4	213	5.63	0	0
1	50-95	1	0	24.2215	32	2020-05-03	2020	5	2	623	0	1	1	0.89	138.4	0.84	56	93	31	2.05	5.9	0.8	0.3	5.1	0.63	1.46	1.83	32.52	59	70	102	6.2	282	10.91	1	1
0	50-95	0	0	27.3721	32	2018-10-11	2018	10	2	1095	0	1	1	0.93	140.1	1.12	318	124	46.1	2.34	6.26	1.46	0.69						59	55	52	4.6	218		0	1
1	50-95	0	0	23.1462	32	2017-01-04	2017	1	2	1095	0	0	0	0.89	138.6	1.44	282	138	48.5	2.39	8.38	4.04	0.63						59	68	54	5.7	305		0	0
0	50-95	0	0	25.3184	32	2018-01-30	2018	1	2	1095	0	0	0	0.89	141.5	1.06	224	150	41.6	2.31	4.7	1.7	0.5	4.21	0.85	1.51	2.39	15.66	58	37	64	5.09	357	4.34	0	0
0	50-95	0	0	24.2188	32	2021-04-16	2021	4	2	499	0	0	0	0.79	144.5	1.13	145	131	46.6	2.11	4.5	2.2	0.3						58	28	59	9.4	204	4.62	0	0
1	50-95	1	0	19.8245	72	2020-08-13	2020	8	2	737	0	0	0	0.82	138.1	1.14	236	112	41.8	2.32	7.65	0.79	1.16	4.83	1.01	1.65	2.96	18.32	58	32	41	4.58	316	5.23	0	0
0	50-95	0	0	26.5798	32	2018-04-07	2018	4	2	1095	0	0	0	0.86	138.3	1.09	120.4	146.9	37	2.21	3.52	1.29	0.46	3.06	0.62	1.38	1.84	11.2	58	49	72	9.83	282	5.48	0	0
0	50-95	0	0	26.8386	52	2020-10-15	2020	10	2	680	0	0	0	0.93	139.2	1.31	126	68	42.1	2.24	7.3	0.3	0.3						58	103	73	9.3	274	7.61	1	1
0	50-95	0	0	21.5364	32	2021-10-27	2021	10	3	272	0	1	1	0.78	143.4	1.24	210	124	35.1	2.35	3.2	1.6	0.6						57	37	82	5.09	342	5.35	0	1
0	50-95	0	0	22.9681	32	2018-10-22	2018	10	3	1095	0	1	0	0.81	139.9	1.06	169	130	34.6	2.15	4.3	1.1	0.7	4.71	0.65	1.73	3.06	8.35	57	43	46	5.53	185	5.4	0	0
0	50-95	0	0	20.8117	72	2020-04-23	2020	4	3	850	0	0	0	0.92	141.7	1.36	363	128	40.6	2.36	5.7	2	0.6	4.23	1.15	0.93	3.09	18.15	56	25	82	4.1	269	4.99	0	0
0	50-95	0	0	19.5312	52	2019-03-18	2019	3	2	1095	0	0	0	0.85	138.8	1.08	114	133	42.4	2.2	3.7	1.7	0.3	5.13	1.69	0.97	4.54	11.11	56	32	53	3.8	262	5.06	0	0
0	50-95	0	0	24.3418	52	2019-02-28	2019	2	2	1095	0	0	0	0.66	138.3	1.24	195	123	38.7	2.19	10.51	0.7	0.56	5.68	1.69	1.21	3.75	12.26	56	97	35	6	223	6.05	0	0
1	50-95	0	0	20.4299	72	2020-01-15	2020	1	2	493	0	0	0	1.03	139.2	0.88	187	147	42.9	2.47	9.3	2.5	0.4	6.2	0.8	1.93	3.92	11.68	56	30	66	7.19	298	9.56	1	1
0	50-95	0	0	23.7565	72	2017-08-24	2017	8	2	1095	0	1	1	0.96	142.1	1.28	305	143	NA	2.29	13.16	1.18	0.72	4.59	2.73	1.18	2.84	17.13	55	41	100	6.08	334	5.75	0	1
0	50-95	0	0	24.093	22	2019-05-06	2019	5	2	1095	0	0	0	0.78	138.2	0.91	97	108	35.8	2.13	4.73	1.32	0.31	2.66	1.19	0.77	1.55	13.91	55	40	53	3.7	303	5.87	0	0
0	50-95	0	0	31.8378	52	2018-08-18	2018	8	2	968	1	1	0	1.08	142.3	1.06	185	145	48	2.28	7.06	1.29	0.41						55	46	58	7.2	233	6.01	0	0
1	50-95	0	0	17.5781	721	2021-10-24	2021	10	3	293	0	1	0	0.84	138.8	1.06	79	106	39.4	2.04	5.1	0.9	0.4						55	82	49	4	184	9.74	1	1
1	50-95	0	0	21.9495	32	2017-02-17	2017	2	2	1095	0	0	0	0.75	141.6	0.91	113	119	48.6	2.28	10.9	0.88	0.48						55	66	55	6.5	359		0	0
1	50-95	0	0	21.0772	22	2021-01-18	2021	1	2	573	0	0	0	1.16	145.2	1.17	146	123	41.7	2.24	4.3	1.6	0.4	4.7	1.12	1.49	3.12	14.05	54	40	81	6.5	302	5.94	0	0
0	50-95	0	0	22.2222	32	2019-05-25	2019	5	2	1095	0	0	0	0.82	149.9	1.2	152	120	42.5	2.35	4.2	1.1	0.4	4.5	0.84	1.51	2.67	9.28	54	48	74	6.3	210	6.73	0	0
1	50-95	0	0	28.6851	72	2021-08-23	2021	8	2	372	0	0	0	0.82	139.6	0.75	143	110	38.5	2.01	5.7	0.8	0.3	2.74	0.5	1.13	1.23	5.43	54	25	33	5.6	195	9.95	1	1
1	50-95	1	1	20.78	721	2022-06-09	2022	6	2	77	0	1	1	0.79	132.8	0.92	198	137	41.4	2.21	12.6	1.11	0.88						54	36	53	7.7	284		0	1
0	50-95	0	0	21.2525	721	2018-07-24	2018	7	2	1037	0	0	0	0.74	137.1	1.03	259	136	40.5	2.14	8.9	1.6	0.7	2.64	1.37	0.86	1.63	9.21	53	47	59	5.19	272	6	0	0
1	50-95	0	1	21.7993	52	2019-03-07	2019	3	2	1095	0	0	0	0.89	138.5	1.03	178	130	41.9	2.27	6.1	0.8	0.2	4.6	1.35	1.27	2.83	14.64	53	41	40	4.8	183	7.07	1	1
1	50-95	0	0	19.1406	22	2020-11-28	2020	11	2	638	0	0	0	0.78	138	1.05	167	133	42.4	2.18	8.9	0.6	0.3	4.64	0.78	1.48	3.32	8.08	53	65	77	5.5	194	8.14	1	1
0	50-95	0	0	15.0041	721	2021-09-03	2021	9	3	347	0	0	0	1.07	141.5	1.4	283.4	152.4	45.6	2.41	4.95	2.56	0.51						52	27	79	8.03	275	4.7	0	0
0	50-95	0	0	21.0938	42	2019-03-08	2019	3	2	1095	0	0	0	0.74	138.9	0.83	158	153	40.7	2.05	8.9	0.7	0.2	4.43	0.55	1.65	2.51	17.51	52	53	62	4.4	288	5.96	0	0
0	50-95	0	0	24.4444	22	2020-03-07	2020	3	1	905	0	0	0	0.79	140.3	1.37	208	96	28.2	2	9.34	1.6	0.91						52	52	67	6.3	357	6.06	0	0
1	50-95	0	0	27.4149	22	2017-08-08	2017	8	2	1095	0	0	0	0.78	138.8	0.55	133	129	40.9	2.02	9.7	0.9	0.2	4.9	0.87	1.76	2.88	25.64	52	53	69	10.26	482	11.06	1	1
0	50-95	0	0	22.5096	72	2018-11-08	2018	11	2	416	1	0	0	0.91	141	1.18	333	12.9	42.2	2.27	10.18	2.26	0.83						52	51	46	4	281		0	0
0	50-95	0	0	21.985	32	2017-01-20	2017	1	2	1095	0	0	0	0.76	143.6	1.14	145	117	38.6	2.23	4.23	1.02	0.37						52	39	45	6.8	206		0	0
0	50-95	0	0	19.8347	32	2021-11-01	2021	11	1	301	0	0	0	1.24	137.7	1.03	493	127	35.9	2.13	11.87	0.71	0.56	4.54	1.4	1.48	3.1	30.08	51	73	48	8.9	231	3.92	0	0
0	50-95	0	0	16.7446	72	2021-01-07	2021	1	3	597	0	0	0	0.96	144.8	1.03	81	137	40.5	2.19	1.9	1.9	0.3	5.35	1.16	2	2.7	14.95	51	50	72	7	421	4.49	0	0
1	50-95	0	0	29.4118	32	2021-01-15	2021	1	2	587	0	0	0	0.83	138.9	1.13	208	153	46	2.31	10.7	1.9	0.8	3.42	1.33	1.01	2.07	69.33	51	31	52	4.98	419	4.99	0	0
0	50-95	0	0	32.8125	32	2021-04-04	2021	4	3	512	0	1	0	0.79	134.9	1.12	239	144	43.8	2.26	7.8	1.7	0.6	4.01	1.57	1.16	2.44	11.13	51	63	66	6.4	454	5.08	0	0
1	50-95	0	0	27.0416	32	2020-04-10	2020	4	2	870	0	0	0	0.88	134.5	0.59	278	135	41.2	2.21	15.91	0.86	1.76						51	72	69	5.9	413	6.02	0	0
0	50-95	0	0	28.5375	32	2022-06-21	2022	6	2	66	0	0	0	0.83	142.9	1.2	149	142	45.5	2.5	8.1	2.1	0.4	4.47	2.02	1.05	3.08	19.15	51	32	103	6.2	619	6.41	0	0
0	50-95	0	0	23.4375	72	2022-03-05	2022	3	3	134	0	0	0	0.9	139.3	0.98	112	127	35.9	1.94	7.1	0.7	0.1	2.93	0.27	1.54	1.28	4.01	51	53	48	4.3	164	7.76	1	1
0	50-95	0	0	21.7555	52	2019-03-04	2019	3	1	1095	0	0	0	0.78	137.8	1.19	199	128	36.7	2.25	2.8	1.6	0.4	5.09	1.3	1.28	3.86	13.62	51	24	61	6.2	276	10.69	1	1
0	50-95	0	0	20.3864	721	2019-10-15	2019	10	3	241	0	1	0	0.8	137.7	0.77	293	132	47.3	2.36	8.48	1.76	0.54						51	44	53	4.2	259		0	0
0	50-95	0	0	22	32	2020-04-12	2020	4	2	867	0	1	0	1.03	141.7	1.37	181	157	40.1	2.22	4	1.4	0.6	2.31	1.15	1.04	1.15	16.44	50	23	61	6.24	396	4.23	0	0
0	50-95	0	0	25.3906	22	2021-06-27	2021	6	2	429	0	1	0	0.95	143.2	1.24	181	147	44.7	2.28	6.1	2.7	0.8	5.12	1.58	1.23	3.67	21.74	50	26	68	6.5	425	5.05	0	0
0	50-95	0	0	21.4031	22	2019-09-02	2019	9	2	1087	0	0	0	0.79	138.7	1.12	224	126	40.5	2.14	5.8	0.9	0.4	3.47	0.55	1.56	1.84	5.6	50	23	45	2.5	128	5.12	0	0
1	50-95	0	0	22.5827	72	2022-06-12	2022	6	2	73	0	0	0	1	141.2	1.27	163	154	42.1	2.19	5.2	1.4	0.7						50	25	63	4	280	5.56	0	0
0	50-95	0	0	23.8281	32	2021-06-17	2021	6	3	438	0	0	0	0.85	139.1	0.91	204	141	40.5	2	8.7	1	1.3	4.26	1.92	1.32	2.35	9.32	50	26	70	5.2	242	5.95	0	0
0	50-95	0	0	19.5312	721	2021-11-25	2021	11	2	271	0	1	0	0.89	141	0.66	223	145	41.3	2.27	18.28	0.8	1.06						50	53	84	4.7	335	6.6	0	0
0	50-95	0	0	20.6846	72	2017-11-17	2017	11	2	1095	0	0	0	0.7	135.8	1.26	209	126	51.1	2.47	9.21	1.03	0.27						50	60	45	8.5	221	9.36	1	1
0	50-95	0	0	19.9284	32	2018-10-11	2018	10	2	1095	0	0	0	0.91	138.3	1.15	146	149	43	2.31	6.95	0.62	0.49						50	35	81	4.6	381		0	0
0	50-95	0	0	19.4847	32	2018-06-08	2018	6	2	1095	0	0	0	0.82	141.4	1.1	142	164	52.5	2.41	11.69	0.71	0.71						50	45	67	4.3	472		0	0
0	50-95	0	0	21.3231	32	2017-08-14	2017	8	2	1095	0	0	0	0.99	137.5	1.44	282	130	40.3	2.28	3.18	1.59	0.41						50	52	43	8.3	165		0	0
0	50-95	0	0	25.0995	32	2019-02-26	2019	2	1	1095	0	0	0	0.86	139.9	0.81	151	164	46.5	2.17	7.3	0.9	0.6	4	1.13	1.28	2.55	38.3	49	33	82	7.5	315	4.6	0	0
0	50-95	0	0	18.9745	32	2022-06-23	2022	6	2	61	0	0	0	0.79	144.3	1.1	133	145	42.2	2.18	2.3	1.2	0.5	3.21	0.82	1.07	1.77	15.94	49	30	71	6.4	127	4.87	0	0
0	50-95	0	0	22.2222	22	2021-08-12	2021	8	2	379	0	0	0	0.79	140.6	1.31	120	107	34.3	2.04	3.4	1.1	0.4	3.58	1.17	1.24	2.1	7.26	49	32	57	7.1	285	5.77	0	0
1	50-95	0	0	22.5987	32	2017-11-23	2017	11	2	1095	0	0	0	0.95	141.9	0.98			38.1	2.02				5.14	0.87	1.41	3.2	5.04	49	31	48	4.45	305	5.93	0	0
0	50-95	0	0	22.2222	32	2019-09-30	2019	9	2	1057	0	0	0	0.84	143	0.85	124	117	34	2.19	6.9	1.1	0.7	3.8	0.86	1.46	2.1	8.76	49	44	66	6.2	273	6.89	0	0
0	50-95	0	0	29.3856	72	2020-11-19	2020	11	2	129	1	1	0	1.05	140.2	0.96	436	161	43.8	2.3	9	2.1	0.9	5.48	1.8	1.41	3.73	18.8	49	28	51	6.04	380	7.01	1	1
0	50-95	0	0	31.1111	32	2022-01-20	2022	1	2	222	0	0	0	0.89	132.6	1.28	264	98	26.2	1.85	7.3	1.2	0.47						49	38	59	6.3	129		0	0
0	50-95	0	0	14.7703	42	2021-09-28	2021	9	2	333	0	0	1	0.81	140.7	1.15	308	139	40.8	2.17	15.42	0.94	0.89						49	53	69	4.7	540		0	1
0	50-95	0	0	23.9355	22	2018-03-31	2018	3	2	1095	0	0	0	0.84	141.6	0.92	97.9	148.8	41.4	2.13	4.32	0.67	0.51	4.26	0.64	1.88	2.25	9.67	48	35	66	4.77	187	5.34	0	0
0	50-95	0	0	26.3465	22	2019-12-28	2019	12	1	971	0	0	0	0.97	143	1.19	117	127	39.2	2.13	3.4	0.9	0.5	4.53	0.97	1.33	3.04	9.38	48	38	62	6.5	209	6.78	0	0
0	50-95	0	0	29.1363	32	2019-06-07	2019	6	2	1095	0	0	0	0.84	140.8	1.07	149	149	43.5	2.17	8.9	1.1	0.6						48	30	95	4.9	212	6.87	0	0
0	50-95	0	0	23.5028	42	2022-05-13	2022	5	3	110	0	0	0	0.86	142.7	1.36	130	143	44.2	2.38	7.36	0.5	0.19						48	33	59	4.1	309		0	0
0	50-95	0	0	24.8119	72	2020-01-25	2020	1	2	941	0	1	0	1.14	143.4	1.13	215	144	48.3	2.51	15.3	1	0.1						47	21	95	8.24	442	4.28	0	0
0	50-95	0	0	20.3197	721	2017-10-06	2017	10	3	864	0	0	0	1	140.5	1.18	191.6	142.9	41.3	2.33	2.77	1.12	0.36	4.33	1.69	1.37	2.57	7.12	47	35	80	6.48	370	4.78	0	0
0	50-95	0	0	24.3371	22	2018-07-02	2018	7	2	1093	1	0	0	0.86	137.9	1.3	128	133	46.7	2.5	10.2	0.6	0.2	5.29	1.86	1.35	3.57	14.22	47	42	41	5.04	253	5.9	0	0
0	50-95	0	0	23.1911	22	2021-02-15	2021	2	2	562	0	0	0	0.88	142.1	0.82	180	116	42.4	2.26	5.1	1	0.5						47	35	65	5.1	209	5.98	0	0
0	50-95	0	0	19.9594	52	2022-04-20	2022	4	2	131	0	0	0	0.77	146.5	0.92	181	119	29	2.01	20.25	1.37	0.75	4.03	0.54	1.82	1.76	6.2	47	60	40	8.7	284	13.39	1	1
0	50-95	0	0	20.202	32	2020-10-07	2020	10	2	691	0	0	0	0.78	137.3	1.13	187	113	36.8	2.19	10.59	0.79	1.11						47	57	136	10.1	543		0	0
0	50-95	0	0	27.0552	32	2022-03-01	2022	3	2	181	0	1	0	0.87	139.7	0.52	250	146	42.7	2.25	16.3	1.1	0.9						46	41	79	5.7	344	4.27	0	0
1	50-95	0	0	14.2354	72	2019-12-05	2019	12	3	150	0	0	0	0.97	139.7	1.04	154	159	44.5	2.41	5.7	1.3	0.6	5.51	2.3	1.45	3.76	22.73	46	26	66	4.84	380	5.01	0	0
0	50-95	0	0	25.0762	22	2020-03-14	2020	3	2	899	0	0	0	0.93	143.2	1.22	234	116	38.9	2.12	4.2	1.2	0.3	4.1	1.09	1.56	1.83	9.18	46	34	42	6.1	137	5.22	0	0
1	50-95	0	1	29.2969	32	2019-10-07	2019	10	3	1059	0	0	0	0.84	139.6	0.93	262	134	40	2.14	7.9	1	1	4.82	1.33	1.41	2.83	9.35	46	34	59	5.9	330	5.96	0	0
0	50-95	0	0	22.5159	22	2017-08-14	2017	8	2	1095	0	1	0	0.94	138.1	1.47	231	113	39.9	2.24	3.2	1.6	0.3	5.91	3.98	1.43	3.76	9.08	46	30	48	6.04	299	7.29	1	1
0	50-95	0	0	23.4375	22	2021-06-26	2021	6	2	422	0	1	0	0.85	141.1	0.9	118	107	37.9	2.26	7.91	1.19	0.62	4.8	1.35	1.75	3.18	16.02	46	92	58	6	299	8.84	1	1
1	50-95	0	0	24.4898	721	2021-01-10	2021	1	2	595	0	0	0	0.81	138	0.69	79	107	38.4	2.34	5.07	0.77	0.74	3.85	0.83	1.16	2.43	11.45	46	44	57	5.6	349	9.06	1	1
1	50-95	0	0	18.6667	32	2020-03-18	2020	3	2	895	0	0	0	0.8	136.2	1.18	205	76	17.8	1.47	21.64	3.1	1.45	2.01	0.37	1.04	0.89	5.56	46	57	64	7	272	9.51	1	1
0	50-95	0	0	25.048	721	2021-12-22	2021	12	3	247	0	1	0	0.79	135.9	1.02	78	120	43.6	2.4	7.43	0.44	0.27						46	61	45	8.1	366		0	0
1	50-95	1	0	24.6239	42	2018-09-03	2018	9	2	1095	0	0	0	0.84	143	1.14	153	138	42.8	2.3	13.6	1.1	0.4	4	0.54	1.27	2.33	13.11	45	30	57	4.48	303	5.35	0	0
0	50-95	0	0	20.502	32	2019-02-13	2019	2	3	1095	0	0	0	1.01	141.2	1.5	186.5	149	41.1	2.33	6.44	2.01	0.6	4.45	2.62	1.17	2.84	19.18	45	31	69	4.06	524	5.39	0	0
0	50-95	0	0	23.252	22	2017-09-04	2017	9	2	1095	0	0	0	0.91	139.1	1.16	165	102	33.6	2.06	6.4	1.9	1.1	4.02	1.53	1.13	2.35	6.27	45	46	63	5.47	297	6.12	0	0
0	50-95	0	0	18.0737	32	2019-06-23	2019	6	2	1095	0	0	0	0.78	143.4	0.91	182	128	32.9	2.07	6.1	1.3	1.1						45	42	75	6.4	202	7.35	1	1
0	50-95	0	0	22.7999	52	2021-08-26	2021	8	3	358	0	1	0	0.92	142.1	0.63	135	146	44.4	2.39	12.4	0.78	0.53	4.68	3.36	1.47	2.38	13.3	44	23	62	6.6	401	4.98	0	0
0	50-95	0	0	18.4911	72	2021-03-01	2021	3	3	540	0	0	0	0.77	139.4	1.32	132	136	39.9	2.25	5.7	0.8	0.5	5.9	3.62	1.16	3.63	9.92	44	27	73	3.5	324	5.8	0	0
1	50-95	0	0	24.2215	52	2019-09-23	2019	9	2	305	0	0	0	0.89	139.5	0.92	100	142	42.3	2.14	4	1.1	0.6	7.41	2.69	1.76	4.57	17.02	44	40	62	6.6	495	6.64	0	0
1	50-95	0	0	16.901	72	2020-10-24	2020	10	2	61	0	0	1	0.86	137.6	1.07	146	146	41.4	2.3	10.4	1.4	0.2	4.2	0.97	1.19	2.64	11.75	44	27	65	8	417	6.76	0	1
0	50-95	0	0	23.0949	72	2020-06-05	2020	6	3	810	0	1	0	1.01	142.9	1.26	157	140	40.8	2.22	5.2	1	0.5	4.61	3.38	1.13	3	10.74	44	29	71	5.6	366	7.62	1	1
0	50-95	0	0	18.3594	721	2019-07-08	2019	7	2	1095	0	0	0	1.03	141.8	0.68	180	117	37.5	2.13	15.11	0.6	1.46	3.88	0.96	1.69	1.76	16.11	44	35	54	10.1	234	10.22	1	1
1	50-95	0	0	20.202	72	2021-02-24	2021	2	3	546	0	0	0	0.85	137.6	0.99	297	132	35.7	2.15	8.21	2.02	0.87						44	32	79	3.9	288		0	0
0	50-95	0	0	22.3333	32	2017-04-25	2017	4	2	1095	0	0	0	0.75	143	1.34	141	112	34.4	2.35	3.39	1.11	0.48						44	44	40	4.2	84		0	0
0	50-95	0	0	19.1839	22	2018-03-01	2018	3	3	1095	0	0	0	0.83	136.5	0.65	117	133	40.8	2.17	10.88	0.43	0.59	2.67	0.7	0.94	1.58	25.62	43	31	89	7.8	386	4.86	0	0
0	50-95	0	0	20.6612	72	2020-01-26	2020	1	2	944	0	0	0	0.81	140.1	0.87	136	138	34.8	2.08	5.6	1	0.7	5.38	0.71	1.53	3.37	9.73	43	35	86	4.7	319	5.14	0	0
1	50-95	0	0	25.9516	32	2022-06-26	2022	6	2	65	0	0	0	0.97	140	1.35	191	146	42.5	2.26	6.7	2.3	0.7	3.19	1.91	0.78	1.85	16.08	43	27	64	5	382	5.51	0	0
0	50-95	0	0	20.7008	72	2020-12-01	2020	12	3	627	0	0	0	0.83	139.1	0.64	96	125	36.7	2.25	7.76	0.91	0.63						43	53	82	5.6	425	5.58	0	0
1	50-95	1	0	20.7612	52	2021-10-05	2021	10	2	326	0	0	0	0.88	139.9	1.27	221	131	45.6	2.34	6	1.6	0.5	4.98	2.17	1.13	3.35	11.69	43	29	51	4	456	7.38	1	1
1	50-95	0	0	25.0183	721	2017-12-29	2017	12	2	1095	0	1	0	0.97	140.3	1.04	229	142	42.5	2.32	5.3	1.5	0.5	6.89	3.42	1.4	4.96	15.75	43	19	41	4.19	160	9.94	1	1
1	50-95	0	0	18.2596	72	2019-12-20	2019	12	3	979	0	0	0	0.89	141	1.09	136	137	45.4	2.51	4.6	3.2	0.5						42	33	59	5.4	481	4.5	0	0
0	50-95	0	0	17.5781	721	2020-03-05	2020	3	3	904	0	1	0	0.81	137.8	0.93	203	124	41.4	2.07	4.8	0.9	0.2						42	31	60	3.4	285	5.09	0	0
0	50-95	0	0	27.2173	42	2021-11-28	2021	11	1	269	0	1	0	0.95	141.1	1.08	170	139	45	2.14	5.6	1.7	0.8	3.63	1.53	0.92	2.21	8.99	42	18	66	5.3	245	5.51	0	0
0	50-95	0	0	26.3804	32	2017-08-14	2017	8	2	1095	0	0	0	0.88	142.8	0.89	228	130	40	2.18	7.7	1.9	0.8						42	35	45	3.26	283	5.54	0	0
0	50-95	0	0	24.4444	32	2021-03-28	2021	3	2	518	0	0	0	0.91	140.9	1.18	236	128	41.8	2.2	3.6	1.8	0.4	5.09	2.35	1.06	3.33	10.64	42	32	61	4.6	260	5.61	0	0
0	50-95	0	0	19.0387	72	2018-09-09	2018	9	2	929	1	0	0	0.79	138.2	1.05	142	129	42.2	2.19	14.67	1.35	0.9						42	64	57	8.5	300	5.66	0	0
0	50-95	0	0	22.0604	52	2020-10-06	2020	10	2	687	0	0	0	0.85	146.1	1.28	113	123	43	2.35	3.4	1	0.5	4.78	0.79	1.76	2.62	12.72	42	57	83	4.5	153	6.15	0	0
0	50-95	0	0	22.7151	22	2018-11-21	2018	11	2	1095	0	0	0	1.03	138.5	0.63	160	134	42	2.24	6.1	0.9	0.5						42	64	59	6.16	256	6.2	0	0
0	50-95	0	0	18.1312	72	2021-12-19	2021	12	3	247	0	1	0	0.84	142.1	1.22	168	115	39.6	2.25	9.06	1.2	0.82	2.35	0.53	0.87	1.29	34.29	42	45	64	4.6	467	6.8	0	0
0	50-95	0	0	20.4294	22	2020-07-06	2020	7	2	783	0	0	0	0.91	142.1	1.15	221	139	43.6	2.35	8.7	1.1	0.9	4.72	1.24	1.2	3.16	11.04	42	42	69	8.4	353	6.93	0	0
0	50-95	0	0	21.7013	72	2017-08-12	2017	8	3	1095	0	1	1	0.8	140.9	1.3	297	137	39.2	2.37	3.2	2.3	0.5	5.61	2.49	1.39	3.96	14.44	42	61	55	8.55	554	8.37	1	1
1	50-95	0	0	19.5312	72	2022-05-08	2022	5	2	105	0	0	0	1.04	140.9	1.43	265	105	31.3	1.99	15.41	0.4	0.98	3.51	0.67	2.36	1.13	13.61	42	38	44	12.9	173	22.64	1	1
0	50-95	0	0	20.2868	721	2019-08-25	2019	8	3	1089	0	0	0	0.89	140	1.13	182	128	46.2	2.23	4.82	1.93	0.55	5.73	1.06	1.27	3.95	16.38	41	43	53	10.3	314	5.24	0	0
0	50-95	0	0	30.7279	721	2019-08-10	2019	8	3	1095	0	1	0	1	139.9	1.16	129	153	41	2.23	6.8	1.7	0.6	4.55	3.34	1.13	3.4	14.5	41	23	64	11.35	311	5.41	0	0
0	50-95	0	0	28.764	22	2021-01-09	2021	1	2	598	0	1	1	0.84	134.3	1.16	194	153	49.2	2.24	10.5	1.5	0.6						41	27	67	4.3	219	5.8	0	1
1	50-95	0	0	20.8469	72	2020-04-01	2020	4	3	440	0	0	0	0.84	137.3	1.06	173	157	39.3	2.33	10.8	2.1	0.9	4.2	0.84	1.13	3.19	8.43	41	41	56	6.45	255	8.06	1	1
0	50-95	0	0	23.2335	22	2021-06-02	2021	6	2	455	0	0	0	0.82	139.8	0.58	222	150	44.4	2.37	23.5	1	0.6	4.5	1.3	0.96	3.52	17.69	41	24	65	6.7	324	11.15	1	1
1	50-95	1	0	23.03	32	2020-04-21	2020	4	2	858	0	0	0	0.86	141.4	1.05	151	132	36.2	2.34	7.4	1.1	1	4.22	0.52	1.87	2.17	8.37	41	32	56	9.1	287	14.02	1	1
0	50-95	0	0	23.0469	22	2022-02-04	2022	2	2	207	0	1	0	0.83	142.3	1.39	113	152	43.7	2.33	8.08	0.79	0.41						41	29	45	3.9	267		0	0
1	50-95	0	0	15.5709	32	2020-05-04	2020	5	3	267	0	0	0	0.91	142.1	1.01	151	141	41.8	2.05	13.79	0.47	0.97						41	60	70	7.7	401		0	0
1	50-95	0	0	20.041	32	2019-12-28	2019	12	3	975	0	0	0	0.91	139.9	1.01	193	158	42.1	2.19	5.29	1.17	0.46						41	41	60	6.1	309		0	0
0	50-95	0	0	16.8608	72	2020-02-26	2020	2	2	911	0	0	0	0.91	145.1	0.8	127	120	40.8	2.32	11.8	1	0.9	2.18	0.67	1.03	1	15.68	40	32	80	10.71	238	3.99	0	0
1	50-95	0	0	20.4599	721	2019-11-12	2019	11	3	63	0	1	0	0.81	141.5	1.14	161	154	43.4	2.19	7.7	1.9	0.5	3.32	0.99	0.95	2.06	19.79	40	45	57	4.8	407	4.79	0	0
0	50-95	0	0	21.6441	22	2021-01-23	2021	1	2	584	0	1	1	0.95	142	1.15	203	99	29.5	2.16	5.5	0.8	0.5	4.85	0.93	1.67	2.71	20.2	40	28	100	9.1	188	4.79	0	1
0	50-95	0	0	25.3906	52	2021-04-25	2021	4	1	491	0	0	0	0.7	141.6	1.21	51	112	32.7	2.14	2.1	0.7	0.3	2.42	0.74	1	1.21	12.69	40	67	46	4.4	268	5.17	0	0
0	50-95	0	0	26.0675	721	2021-07-07	2021	7	2	420	0	0	0	0.99	141	1.03	200	148	42.5	2.3	5.6	2.1	0.7	5.07	1.38	1.79	2.58	8.7	40	20	67	4.56	440	5.43	0	0
0	50-95	0	0	22.2222	72	2021-07-13	2021	7	2	410	0	0	0	0.81	136.5	1.35	138	120	41.5	2.28	7.2	1.1	0.6	4.79	1.48	1.74	2.72	11.62	40	31	75	4.3	341	5.64	0	0
0	50-95	0	0	19.3689	72	2017-03-16	2017	3	2	1095	0	0	0	0.87	142.2	0.97	161.1	123.9	37.9	2.27	3.53	0.59	0.28	3.91	0.84	1.4	2.09	19.31	40	47	60	7.03	106	5.66	0	0
0	50-95	0	0	22.6667	22	2019-01-12	2019	1	3	1095	0	0	0	0.8	140.6	0.97	125	126	37.3	2.1	3.4	1.1	0.7						40	52	85	5.1	374	5.73	0	0
0	50-95	0	0	18.7305	52	2020-12-16	2020	12	2	622	0	0	0	0.58	138.6	1.52	182	122	39.2	2.17	9.2	1.5	0.9	4.32	1.86	1.02	2.64	9.16	40	45	85	3.9	361	5.93	0	0
1	50-95	0	0	20.202	32	2021-10-04	2021	10	3	332	0	0	0	0.96	143.7	1.51	117	94	37	2.06	4.3	0.8	0.6						40	27	140	12.9	472	6.32	0	0
0	50-95	0	0	26.3465	22	2020-11-16	2020	11	3	650	0	0	0	0.92	142.1	0.97	265	122	45.3	2.38	13.4	0.7	0.7						40	32	26	5.3	157	7.02	1	1
0	50-95	0	0	20.8889	32	2021-11-27	2021	11	1	275	0	0	0	0.83	142.9	0.87	194	116	41.5	2.19	6.2	0.8	0.4						40	31	57	4	252	7.58	1	1
1	50-95	1	0	23.4183	72	2019-01-21	2019	1	3	1095	0	1	0	0.97	140.3	1.1	171	149	43.3	2.41	4.2	1.5	0.5						40	24	60	4.92	311	10.6	1	1
0	50-95	0	0	23.0518	32	2021-05-25	2021	5	1	459	0	0	0	1.01	140.4	1.37	271	169	52	2.53	5.4	2.5	0.4	4.51	4.34	1.05	2.99	35.99	39	25	63	4.5	522	4.77	0	0
1	50-95	0	0	18.1719	72	2021-11-04	2021	11	3	86	0	1	1	0.99	141.6	1.15	183	139	37.9	2.22	7.4	1.76	0.95	4.46	1.38	1.11	2.61	8.95	39	34	62	4.34	309	5.3	0	1
0	50-95	0	0	19.8373	22	2020-09-05	2020	9	2	718	0	1	0	0.94	139.8	1.02	126	112	39.4	2.15	5.7	0.9	0.3	5.41	1.05	2.13	3.05	9.16	39	40	38	6.3	137	6.14	0	0
0	50-95	0	0	18.7305	721	2021-02-08	2021	2	4	566	0	0	0	0.79	143	0.88	175	147	44.6	2.35	9.6	0.9	0.5	4.18	1.84	0.95	2.81	37.77	39	35	81	5.1	312	6.52	0	0
0	50-95	0	0	22.6187	52	2017-02-22	2017	2	2	1095	0	0	0	0.92	144.1	0.98	308.3	130.2	39.9	2.2	4.69	1.22	0.48	6.14	1.95	2.02	3.22	9.27	39	25	43	3.39	272	6.61	0	0
0	50-95	0	0	20.4544	22	2018-03-12	2018	3	2	1095	0	0	0	0.88	138.1	0.86	170	150	38.2	2.06	6.9	1.7	0.8	3.37	3.21	0.84	1.95	8.18	39	24	52	3.5	286	6.67	0	0
1	50-95	0	0	25.7117	22	2020-08-31	2020	8	2	723	0	0	0	0.87	144.6	1.11	215	139	29.3	2.1	4.28	1.56	0.89						39	31	60	8.7	286		0	0
0	50-95	0	0	19.8829	52	2018-08-24	2018	8	3	926	1	0	0	0.83	140.5	0.67	87.5	118.6	40.2	2.02	8.77	0.62	0.41	3.87	1	1.95	1.44	13.43	38	37	51	5.8	398	4.82	0	0
0	50-95	0	0	22.8624	22	2019-06-05	2019	6	3	1095	0	0	0	0.91	141.9	1.1	177	123	41.9	2.31	3.6	1.7	0.7	4.34	1.6	1.36	2.86	11.39	38	35	74	4.2	245	4.98	0	0
0	50-95	0	0	16.6493	72	2021-10-19	2021	10	3	314	0	0	0	0.62	142.1	0.97	105	126	35.7	2.05	2.7	1.2	0.7	2.99	1.35	0.83	1.77	24.45	38	71	58	2	285	5.04	0	0
0	50-95	0	0	26.5127	721	2021-05-11	2021	5	3	469	0	0	0	0.94	144.5	1.12	235	150	43.3	2.23	5.2	3	0.5	4.75	3.73	1.23	3.45	9.86	38	25	61	6.94	277	5.04	0	0
0	50-95	0	0	20.9572	32	2021-12-27	2021	12	2	247	0	0	0	0.96	142.3	1.08	217	133	40.5	2.16	5.9	1.1	0.4	5.58	0.95	1.75	3.7	11.71	38	28	55	4.5	261	5.09	0	0
0	50-95	0	0	28.8314	721	2017-03-04	2017	3	2	280	1	0	0	1.06	141.6	0.93	90	122	39	2.2	5.5	1.4	0.45						38	42	109	9.3	279	5.09	0	0
0	50-95	0	0	22.0111	72	2018-10-08	2018	10	2	1095	0	0	0	1.04	140.7	0.8	150	154	42.3	2.11	4.4	0.99	0.62	3.55	2.43	0.98	2.14	9.85	38	28	73	7.5	404	5.84	0	0
0	50-95	0	0	22.8928	32	2022-02-13	2022	2	2	197	0	0	0	0.78	141.9	0.99	138	104	41.5	2.1	6.8	0.7	0.5	4.83	0.57	1.61	3.02	8.58	38	36	35	5.5	136	5.86	0	0
1	50-95	1	1	23.6614	72	2021-11-07	2021	11	2	287	0	0	0	0.94	134.7	0.93	152	129	40.1	2.21	6.4	1.8	0.6	4.95	0.97	1.63	2.89	8.61	38	39	46	4	202	5.87	0	0
0	50-95	0	0	21.0205	72	2017-07-13	2017	7	2	1095	0	0	0	0.98	144.2	0.89	152	103	42.8	2.17	6.8	1.35	0.63	4.53	0.86	1.53	3.11	10.41	38	46	67	9.7	337	5.93	0	0
1	50-95	0	0	23.433	72	2019-03-10	2019	3	2	1095	0	0	0	0.7	136.6	1.08	169	129	38.2	2.07	8.81	0.53	0.73						38	49	68	7.4	379	6.9	0	0
0	50-95	0	0	19.9407	72	2018-05-31	2018	5	2	1095	0	0	0	0.88	140	0.87	275	138	43.1	2.36	13.8	1	0.7	4.62	0.6	1.25	3.22	7.15	38	27	74	3.89	370	7.08	1	1
0	50-95	0	0	24.0346	22	2019-09-06	2019	9	2	1088	0	1	1	0.77	139.1	0.94	151	116	36.9	2.16	6.7	1.1	0.5						38	39	91	6.8	445	7.23	1	1
0	50-95	0	0	19.5312	22	2021-01-29	2021	1	2	577	0	0	0	0.86	138.3	1.04	161	144	39.7	2.17	6.5	1.2	0.5						38	32	61	3.7	308	7.39	1	1
0	50-95	0	0	23.4375	72	2019-08-22	2019	8	2	1093	0	0	0	0.96	139.2	1.31	201	114	42.3	2.29	9.92	1.56	0.58						38	40	74	8.5	258		0	0
1	50-95	0	0	22.0386	32	2019-08-05	2019	8	3	1095	0	0	0	0.76	136.6	1.05	163	141	34.1	2.04	10.92	0.9	0.76						38	33	64	5.5	177		0	0
0	50-95	0	0	22.8209	52	2018-07-09	2018	7	2	1095	0	0	0	0.99	141.2	0.73	114.1	160.8	42.7	2.2	12.81	0.99	0.88	4.03	4.56	0.91	2.89	14.74	37	65	70	7.49	387	4.56	0	0
0	50-95	0	0	23.3219	72	2017-08-23	2017	8	2	591	0	1	0	0.91	139.8	1.32	217.9	140.6	39.6	2.35	4.23	1.59	0.8	4.03	1.19	1.07	2.65	10.67	37	18	54	5.96	247	4.59	0	0
1	50-95	0	0	25.7773	22	2019-12-02	2019	12	2	983	0	0	0	0.96	140.5	1.13	209	138	39.6	2.17	5.1	1.2	0.5	4.61	0.88	1.37	2.86	8.7	37	26	69	5.63	373	5.29	0	0
0	50-95	0	0	18.9745	52	2019-05-12	2019	5	3	1095	0	0	0	0.94	141.2	1.1	166	120	43.7	2.27	7.4	1.8	0.6	4.98	1.38	1.62	2.49	10.49	37	38	43	5	267	5.44	0	0
0	50-95	0	0	24.0346	52	2019-02-02	2019	2	2	1095	0	0	0	0.87	140.9	1.18	156	129	44.1	2.2	5.6	1.2	1						37	32	68	4.6	363	5.65	0	0
1	50-95	0	0	26.4867	721	2018-10-16	2018	10	2	1095	0	0	0	0.94	137.9	0.71	194.5	149	46.1	2.22	10.58	0.56	0.48	3.75	2.71	0.92	2.49	15.49	37	61	58	7.13	342	5.72	0	0
1	50-95	0	0	19.5312	32	2021-05-04	2021	5	2	455	0	0	0	0.75	136.3	0.98	218	136	44.4	2.18	7	1.3	0.3						37	34	56	4.2	211	7.15	1	1
0	50-95	1	0	24.4899	32	2022-05-03	2022	5	2	117	0	0	0	0.98	140.8	1.77	76	94	38	2.19	16.2	1	1.4	3.74	0.82	1.67	2.37	20.52	37	61	108	12.37	350	7.99	1	1
0	50-95	0	0	22.8624	22	2020-04-04	2020	4	3	874	0	0	0	0.97	142	1.34	190	116	42.9	2.23	5.7	1.6	0.5	4.62	3.08	1.19	3.21	7.8	37	18	42	3.5	303	9.09	1	1
0	50-95	0	0	23.1834	72	2020-06-24	2020	6	3	788	0	0	0	0.97	137.8	1.13	159	130	38.8	2.17	5.3	1.2	0.2	5.28	1.23	1.36	3.48	10.98	37	41	42	3.9	225	12.91	1	1
1	50-95	0	0	21.1073	32	2021-11-06	2021	11	2	295	0	0	0	0.9	135.2	0.84	220	94	33.2	2.23	6.61	1.36	0.72	4.28	0.51	1.52	2.68	29.28	37	23	52	4.4	194	13.01	1	1
0	50-95	0	0	21.4486	72	2017-11-12	2017	11	3	707	0	0	0	0.88	137.2	1.05	126	137	50.4	2.29	14.01	0.67	0.49						37	51	68	6	287		0	0
1	50-95	0	0	25.9516	22	2020-05-02	2020	5	2	840	0	0	0	0.89	138.5	0.91	78	87	37.1	2.2	5.78	0.51	0.36	2.3	0.62	0.99	0.98	14.41	37	30	67	6	201		0	0
0	50-95	0	0	19.966	721	2021-06-29	2021	6	3	424	0	0	0	0.88	143.7	1.07	95	127	48.6	2.37	7.3	0.6	0.3	4.8	2.46	1.24	3.34	17.74	36	40	46	5.2	285	4.38	0	0
1	50-95	0	0	19.7753	721	2019-11-29	2019	11	2	26	1	0	0	0.99	144.8	1.48	241	153	43.1	2.22	3.55	2.71	0.85	3.39	2.37	0.86	2.2	11.79	36	28	60	4.59	411	4.87	0	0
0	50-95	0	0	21.6867	42	2018-06-10	2018	6	2	1095	0	0	0	1.04	141.6	1.21	110	128	44.9	2.45	6.4	1.1	0.2	3.31	1.29	1.15	1.89	7.33	36	32	60	5.13	416	5.08	0	0
1	50-95	0	0	24.2215	721	2022-03-09	2022	3	2	171	0	0	0	0.92	139.3	1.2	207	124	43.6	2.41	5.7	1.2	0.4	6.25	1.72	1.54	4.28	14.72	36	29	58	7.5	443	5.11	0	0
0	50-95	0	0	28.1654	72	2018-10-17	2018	10	3	752	0	0	0	0.99	142.1	1.18	333	143	36.7	2.26	5.4	1.4	0.7	4.68	1.55	1.27	3.35	16.56	36	21	72	6.61	434	5.2	0	0
0	50-95	0	0	25.6599	42	2018-11-12	2018	11	3	1095	0	0	0	0.99	142.6	0.8	180	139	40.4	2.29	7.7	1.2	0.7						36	59	77	6.09	389	5.31	0	0
0	50-95	0	0	30.3587	72	2018-08-03	2018	8	3	451	1	0	0	0.94	143.4	1.05	161.6	126.1	43.1	2.31	8.59	1.67	0.78	2.7	0.84	1.18	1.31	10.56	36	29	41	4.05	250	5.75	0	0
0	50-95	0	0	17.2624	72	2019-12-09	2019	12	2	988	0	0	0	0.85	140.2	1.38	210	143	41.6	2.14	8.9	1.4	1.1	5.08	10.92	0.96	3.34	14.66	36	31	57	2.84	304	6.14	0	0
0	50-95	0	0	22.4949	52	2017-12-29	2017	12	2	1095	0	0	0	0.75	143.7	1.08	139.4	124.6	38.7	2.38	5.73	0.8	0.56	2.95	0.95	1.03	1.64	12.44	36	28	86	9.94	224	8.22	1	1
1	50-95	0	0	20.0692	72	2021-05-23	2021	5	3	462	0	0	0	0.9	138.2	1.02	149	133	37.6	2.22	5.5	1.9	0.6						36	31	62	5.8	331	8.74	1	1
0	50-95	0	0	21.7193	52	2019-07-23	2019	7	1	1095	0	0	0	0.84	142.2	0.55	162	138	46.7	2.37	15.4	0.7	0.5						36	31	62	6.8	316	13.14	1	1
0	50-95	0	0	17.729	72	2020-08-28	2020	8	2	729	0	1	0	0.89	136.3	0.44	137	161	37.4	2.14	13.6	0.8	0.58						36	37	58	4.6	375		0	0
0	50-95	0	0	23.4375	32	2020-07-22	2020	7	2	769	0	0	0	0.92	146	1.15	193	127	42.6	2.2	2.47	1.29	0.21						36	41	42	6.3	148		0	0
0	50-95	0	0	20.1026	72	2018-08-12	2018	8	3	1095	0	0	0	0.79	139.9	1.15	178	124	45.5	2.29	10.56	0.56	0.3						36	38	54	6	240		0	0
0	50-95	0	0	25.2301	32	2017-11-08	2017	11	2	1095	0	0	0	0.86	134.1	1	155	127	35.6	2.2	8.59	0.91	0.48	3.95	0.84	1.59	2.33	14.05	36	39	75	8	358		0	0
0	50-95	0	0	23.3653	72	2018-05-07	2018	5	2	1095	0	1	0	0.82	138.1	1.02			53.3	2.54									36	33	55	6.7	275		0	0
0	50-95	0	0	24.2594	32	2017-07-12	2017	7	2	1095	0	0	0	0.81	137.8	1.29	224	107	36	2.22	5.99	1.18	0.59	3.23	0.61	1.9	1.54	11.91	35	66	70	6	465	4.84	0	0
0	50-95	0	0	23.634	22	2019-07-04	2019	7	2	398	1	0	1	0.59	136.2	0.87	116	116	36.7	2.17	9.1	0.9	0.4	3.11	0.75	1.07	1.99	8.21	35	32	58	6.5	244	4.85	0	1
0	50-95	0	0	22.8494	721	2020-02-25	2020	2	3	901	0	1	0	0.97	140	1.21	143	153	44.4	2.37	3.9	0.9	0.3	4.01	1.55	1.23	2.84	9.46	35	26	55	5.37	335	5.04	0	0
0	50-95	0	0	24.676	22	2018-07-27	2018	7	2	1095	0	0	0	0.94	142.2	1.42	274	164	46.2	2.28	13.6	1	0.9						35	26	73	4.5	324	5.13	0	0
0	50-95	0	0	25.5515	72	2019-12-16	2019	12	3	977	0	1	0	0.91	140.2	1.1	118	126	37.1	2.15	7.5	1.6	0.7						35	47	74	4.56	321	5.71	0	0
1	50-95	1	1	17.7154	72	2018-11-30	2018	11	2	1095	0	0	0	0.94	140.6	0.95	277	151	47.9	2.39	5.6	1.3	0.5						35	22	61	6.3	392	5.71	0	0
0	50-95	0	0	24.4444	32	2020-06-30	2020	6	2	790	0	0	0	0.72	139.8	0.75	106	142	37.3	2.17	7.5	1.1	0.4	3.84	1.28	1.01	2.41	16.75	35	22	72	5.6	345	5.73	0	0
0	50-95	0	0	25.5113	32	2018-01-11	2018	1	2	1095	0	0	0	1.02	141.6	1.08	301	133	40.4	2.2	8.2	1	0.6	5.05	0.64	1.76	2.63	5.43	35	75	48	4.17	245	6.18	0	0
0	50-95	0	0	21.4031	52	2019-03-25	2019	3	2	1095	0	0	0	0.88	139	1.64	175	132	44.2	2.32	7.7	1.3	0.5						35	50	81	4.9	252	6.55	0	0
1	50-95	1	0	20.7612	721	2019-12-24	2019	12	2	974	0	0	0	0.98	145.1	1.23	171	112	39.8	2.29	2.6	0.8	0.2						35	20	37	6.7	150	6.66	0	0
0	50-95	0	0	23.8927	721	2019-11-07	2019	11	2	1016	0	0	0	0.91	140.8	0.68	140	108	32.8	2	5.3	0.7	0.5	3.05	0.35	1.3	1.51	6.36	35	58	43	6.2	238	6.73	0	0
0	50-95	0	0	20.2848	52	2020-08-28	2020	8	2	728	0	0	0	0.84	143.2	1.08	102	118	39.9	2.23	10.4	0.6	0.2	3.48	0.4	1.22	1.99	5.6	35	36	71	5.7	279	7.08	1	1
0	50-95	0	0	26.4474	22	2017-08-14	2017	8	1	1095	0	0	0	0.93	140.9	1.21	210	125	44.1	2.45	5.4	1.8	0.4	6.55	1.83	1.49	4.46	11.61	35	25	61	6.67	373	7.29	1	1
1	50-95	0	0	22.8571	72	2021-11-03	2021	11	2	297	0	0	0	0.87	139.6	0.99	192	107	35.9	2.07	5.2	1.5	0.5						35	70	58	4.94	235	7.49	1	1
0	50-95	0	0	19.2356	721	2020-06-28	2020	6	3	499	0	0	0	0.92	142.1	0.78	166	133	43.5	2.25	5	1.2	0.3	4.4	1.67	1.12	2.84	16.79	35	19	62	5.76	311	7.52	1	1
1	50-95	0	0	24.7697	72	2018-10-18	2018	10	2	1095	0	0	0	1.05	139.9	0.9	187	148	49.6	2.35	6.5	2.6	0.6	5.87	3.48	1.54	4.02	11.73	35	32	59	4.81	316	7.97	1	1
0	50-95	0	0	21.4031	72	2021-06-26	2021	6	3	420	0	0	0	0.92	139	1.09	140	134	37.8	2.3	5.79	0.6	0.38						35	45	68	5.9	360		0	0
1	50-95	0	0	28.9062	22	2021-06-02	2021	6	2	449	0	0	0	0.89	143.4	1.14	80	104	36.4	2.23	3.1	1.08	0.42						35	31	45	4	169		0	0
1	50-95	0	0	21.4046	32	2017-08-20	2017	8	3	517	0	0	0	0.79	138.9	1.03			42.3	2.23									35	34	64	7.5	349		0	0
0	50-95	0	0	25.4238	22	2020-05-11	2020	5	2	833	0	0	0	0.84	140	1.1	143	110	NA	2.13	11.36	0.72	0.38	4.15	1.19	1.28	2.51	7.91	35	27	50	4.6	158		0	0
0	50-95	0	0	27.3997	52	2020-01-13	2020	1	1	956	0	0	0	0.92	135.7	0.9	229	156	43.1	2.2	6.94	1.23	1.34	4.14	0.75	1.38	2.58	12.4	35	33	73	5	287		0	0
1	50-95	0	0	21.2245	32	2019-12-16	2019	12	2	979	0	0	0	0.77	138.5	1.36	88	82	28.2	2.04	4.97	2.57	1.2						35	75	69	10.2	305		0	0
0	50-95	0	0	21.2306	42	2019-07-25	2019	7	2	1095	0	0	0	0.82	142.8	1.2	59	72	19.9	2.1	3.67	1.1	0.45						35	45	78	6.9	270		0	0
0	50-95	0	0	18.9005	32	2019-10-30	2019	10	3	1036	0	0	0	1.01	141.3	0.97	182	130	40	2.32	4.34	1.26	0.46	2.97	1.57	1.09	1.53	9.66	34	21	72	5.42	306	4.29	0	0
0	50-95	0	0	24.2598	22	2021-07-23	2021	7	2	405	0	0	0	1.02	143	1.5	252	151	45.3	2.42	4	2.5	0.8	3.62	1.09	1.03	2.36	9.76	34	18	73	3.96	352	4.89	0	0
0	50-95	0	0	22.8624	721	2020-11-29	2020	11	3	629	0	0	0	0.89	144.3	1.06	109	123	34.3	2.19	3.4	0.9	0.2	3.17	1.32	1.08	1.93	7.53	34	37	41	3.7	124	4.98	0	0
0	50-95	0	0	17.5781	721	2021-11-27	2021	11	2	267	0	1	0	0.84	139.3	0.98	166	146	45.2	2.27	7.6	1.3	0.2	3.37	1.76	0.89	2.52	11.92	34	21	91	4.4	331	5.01	0	0
0	50-95	0	0	21.5139	32	2021-08-14	2021	8	2	380	0	1	1	0.77	141.6	1.01	245	143	39.7	2.13	12.9	1.1	0.5						34	27	40	2.8	476	5.15	0	1
0	50-95	0	0	19.052	22	2021-08-22	2021	8	3	372	0	0	0	0.9	142.1	0.63	181	127	34	2.7	8	1.06	0.44	4.54	1.53	1.55	2.35	11.96	34	32	50	4.2	298	5.26	0	0
1	50-95	1	0	27.3438	32	2021-09-17	2021	9	2	347	0	0	0	0.85	140.2	1.18	123	124	39.2	2.08	5.6	1	0.4						34	57	50	4.8	361	5.67	0	0
0	50-95	0	0	20.5078	721	2022-04-06	2022	4	2	141	0	0	0	0.86	140.9	0.94	106	141	42	2.26	6.8	1.7	0.4						34	27	62	5.1	357	5.72	0	0
0	50-95	0	0	23.4221	52	2021-07-31	2021	7	2	391	0	0	0	0.8	142.5	1.24	182	138	48.4	2.27	6.2	1.3	0.4						34	32	70	4.5	221	6.17	0	0
0	50-95	0	0	21.9261	52	2020-09-01	2020	9	2	715	0	0	0	0.78	143.2	1.18	164	138	42.7	2.25	6.1	2.1	0.7						34	27	86	5.6	397	6.17	0	0
0	50-95	0	0	19.5249	72	2018-09-02	2018	9	3	1095	0	0	0	0.7	136.5	0.54	170	113	42.3	2.27	5.6	1	0.6	3.81	1.12	1.23	2.48	61.68	34	21	69	6.45	420	6.64	0	0
0	50-95	0	0	19.9897	72	2018-05-13	2018	5	2	1095	0	0	0	1.01	141	1.11	236	145	47.8	2.35	6.7	1.7	0.6	6.2	1.22	2.02	2.9	11.6	34	26	67	5.51	365	6.7	0	0
0	50-95	0	0	19.9594	52	2019-02-17	2019	2	1	1095	0	0	0	0.89	141.5	0.73	36	84	31.8	2	3.5	0.3	0.3	2.73	0.7	0.92	1.4	12.73	34	34	72	8.1	341	6.89	0	0
0	50-95	0	0	19.5312	52	2021-07-19	2021	7	1	406	0	0	0	1.01	141	0.63	159.7	125.1	38.5	2.04	11.14	1	0.65	3.71	1.38	1.34	1.87	9.37	34	28	66	7.6	405	7.48	1	1
1	50-95	1	0	19.0593	72	2019-02-25	2019	2	2	411	0	1	0	0.94	138.2	1.12	166	125	42.6	2.19	5.78	1.26	0.39						34	30	69	6	259	7.79	1	1
0	50-95	0	0	16.1288	72	2021-06-08	2021	6	3	81	0	0	0	0.74	134.3	1.21	169	140	45.7	2.22	10.29	0.87	0.52						34	40	63	6.5	301		0	0
0	50-95	0	0	21.5329	72	2017-09-20	2017	9	2	1095	0	0	0	0.73	137.2	1.02	91	97	25.1	2.14	3.72	0.78	0.3						34	18	68	4.8	230		0	0
0	50-95	0	0	19.2696	32	2018-11-24	2018	11	2	1095	0	0	0	0.79	143.5	1.14	201	124	43.9	2.37	6.89	0.85	0.53						34	87	77	7.7	368		0	0
1	50-95	0	0	21.5675	72	2020-05-13	2020	5	2	824	0	0	0	0.93	139.7	1.12	215	128	38.3	2.2	6.2	1.2	0.7	3.13	0.56	1.29	1.86	10.78	33	35	48	3.13	153	4.42	0	0
0	50-95	0	0	24.1253	72	2017-05-23	2017	5	2	1095	0	1	0	0.94	144.4	1.37	155	118	39.4	2.16	3.5	1.3	0.4	4.41	0.77	1.75	2.27	11.83	33	27	42	6.5	198	4.88	0	0
0	50-95	0	0	24.4367	721	2020-01-16	2020	1	3	953	0	0	0	1.07	142.7	1.24	149	154	44	2.34	3.02	1.72	0.45	4.68	1.38	1.41	2.76	18.54	33	31	69	6.76	225	5.02	0	0
1	50-95	1	0	24.8016	32	2022-03-21	2022	3	2	152	0	0	0	0.85	142.7	1.21	143	129	46.5	2.48	3.4	1.3	0.5	6	0.76	2.12	3.19	13.98	33	43	67	5.9	261	5.14	0	0
0	50-95	0	0	24.0346	22	2021-10-17	2021	10	3	316	0	0	0	0.98	141.4	0.97	143	148	45.1	2.31	7.7	1.1	0.5	3.67	4.1	0.83	2.14	11.24	33	26	71	5.5	400	5.24	0	0
1	50-95	0	0	22.0853	721	2020-07-19	2020	7	3	768	0	0	0	0.94	145.2	1.12	211	139.9	42.4	2.27	8.45	1.4	0.63	5.44	1.62	1.85	3.46	8.42	33	25	47	5.08	282	5.44	0	0
0	50-95	0	0	19.2932	72	2021-06-09	2021	6	2	443	0	0	0	0.87	141	0.9	209	151	44.9	2.35	15.6	1.1	0.8	4.98	0.72	1.21	3.28	14.09	33	29	57	6.5	396	5.49	0	0
0	50-95	0	0	28.1969	22	2020-07-26	2020	7	2	760	0	0	0	1.08	144.7	1.18	153	129	40.2	2.14	4.7	1.7	0.4						33	19	39	4.9	256	5.49	0	0
0	50-95	0	0	23.3148	721	2017-02-27	2017	2	2	1095	0	1	0	0.99	142.3	0.8	97	127	40.7	2.05	9.3	0.8	0.4	2.85	0.69	1.25	1.64	19.77	33	28	70	5.9	328	5.55	0	0
0	50-95	0	0	15.5556	721	2020-07-11	2020	7	2	776	0	0	0	0.8	138.6	0.92	158	120	37	2.21	6	0.9	0.5	2.76	0.59	1.52	0.79	6.76	33	34	64	7	230	5.62	0	0
1	50-95	0	0	24.9658	42	2022-06-04	2022	6	2	83	0	0	0	0.89	141.6	0.92	102	113	37.3	1.98	7.4	0.5	0.6	4.76	0.51	1.37	2.39	9.76	33	40	85	12.22	373	6.05	0	0
0	50-95	0	0	22.0317	42	2022-02-24	2022	2	1	186	0	0	0	0.85	141.9	0.86	119	124	44.2	2.23	7.5	1.2	0.6	4.69	1.39	1.66	3.71	10.24	33	32	62	4.4	184	6.23	0	0
1	50-95	0	0	17.1917	72	2020-06-20	2020	6	3	801	0	1	0	0.99	139.1	1.03	154	143	39	2.12	4.6	1	0.7	3.55	2.35	0.97	2.64	10.62	33	19	83	5.4	502	6.39	0	0
1	50-95	1	0	21.875	32	2021-08-11	2021	8	2	379	0	0	0	0.98	146.7	1.26	143	108	34.5	2.23	4.03	1.25	0.55	1.83	0.74	0.75	0.75	11.49	33	30	62	11.2	281	6.91	0	0
0	50-95	0	0	21.7555	32	2020-05-08	2020	5	2	844	0	1	0	0.84	141.3	0.5	247	155	44.1	2.33	14.5	1.8	0.4	4.48	4.46	0.82	3.18	69.12	33	24	81	4.5	279	7.46	1	1
0	50-95	0	0	24.195	22	2017-02-22	2017	2	1	1095	0	0	0	0.94	142.6	0.91	261	126	42.6	2.11	7.2	1.5	0.7	4.34	1.14	1.26	2.88	17.82	33	29	40	4.42	260	7.57	1	1
0	50-95	0	0	18.7305	22	2019-10-03	2019	10	2	1061	0	0	0	0.79	140.9	1.14	163	119	40.1	2.2	8.1	0.3	0	2.89	0.25	1.3	1.34	7.24	33	58	61	3.3	211	8.95	1	1
0	50-95	0	0	18.3594	32	2022-05-04	2022	5	2	119	0	0	0	1.02	136	1.68	252	144	40.9	2.24	20.55	1.2	0.23						33	29	75	5.6	281		0	0
0	50-95	0	0	21.1136	72	2017-09-25	2017	9	4	132	0	0	0	0.92	140.8	1.24			45.3	2.45									33	28	72	6.5	268		0	0
1	50-95	0	1	23.6614	32	2021-09-21	2021	9	1	328	0	0	0	0.79	136.2	1.32	176	89	33.4	1.99	8.76	1.7	0.79						33	28	52	6.5	182		0	0
1	50-95	0	0	21.9713	72	2021-09-28	2021	9	2	333	0	0	0	1.05	131.8	2.64	122	95	38.1	2.08	17.11	0.81	1.2						33	40	321	21.4	575		0	0
0	50-95	0	0	21.4844	721	2021-07-17	2021	7	2	406	0	1	0	0.69	136.4	1.31	150	124	33.1	2.24	5.29	0.42	0.08						33	42	80	5.7	371		0	0
0	50-95	0	0	21.4056	72	2020-01-19	2020	1	2	953	0	1	0	0.79	142.5	1.24	121	104	32.8	2.13	7.07	1.33	0.89						33	59	167	13.7	404		0	0
0	50-95	0	0	31.5499	32	2018-06-13	2018	6	2	1095	0	0	0	0.77	141.8	0.55	165	144	43.8	2.26	9.82	0.48	0.41						33	28	53	5.8	230		0	0
0	50-95	0	0	25.7183	72	2018-06-08	2018	6	2	1095	0	0	0	0.84	139	0.77	80	114	28.5	1.96	7.52	0.94	0.68						33	28	75	7.2	301		0	0
1	50-95	0	0	25.5017	22	2021-02-12	2021	2	3	543	0	0	0	0.96	140.5	0.81	176	148	44.3	2.34	11.5	1.1	0.7						32	33	58	5.55	392	3.23	0	0
1	50-95	1	1	18.8003	42	2018-10-15	2018	10	2	1095	0	0	0	0.88	141.5	1.38	194	136	40.5	2.35	4.3	1.7	0.4	3.98	3.56	1.05	2.56	16	32	29	58	8.22	251	3.71	0	0
1	50-95	0	0	22.4765	72	2018-03-06	2018	3	3	707	0	1	0	0.97	141.2	1.16	166	135	43.3	2.31	9.4	1.3	0.8	4.55	0.74	1.83	2.41	12.79	32	28	59	8	264	3.8	0	0
0	50-95	0	0	23.4375	52	2019-08-11	2019	8	2	1095	0	0	0	0.71	138.3	0.63	154	113	33.2	2.07	10.96	0.44	0.76						32	31	52	6.8	265	4.53	0	0
0	50-95	0	0	19.5312	22	2021-10-03	2021	10	2	328	0	0	0	0.85	142.7	1.22	278	129	37.3	2.37	3.1	1.6	0.4	5.27	0.93	1.14	4.41	16.75	32	31	44	4.2	176	4.9	0	0
0	50-95	0	0	22.6562	32	2021-03-13	2021	3	3	532	0	0	0	0.87	139.5	2.12	217	153	49.9	2.22	7.1	1.8	0.4						32	26	66	5.4	352	4.9	0	0
1	50-95	0	0	19.9535	32	2018-03-31	2018	3	2	1095	0	0	0	0.95	143.6	1.32	295.6	140.9	42.1	2.23	4.22	2.21	0.36	6.2	2.62	1.57	4.2	9.82	32	23	53	4.78	270	4.92	0	0
0	50-95	0	0	24.2188	22	2020-09-22	2020	9	2	707	0	0	0	0.91	139.4	1.24	144	132	41.4	2.21	8.9	0.9	0.4						32	28	45	5.8	195	5.32	0	0
0	50-95	0	0	23.5781	52	2018-03-06	2018	3	1	1095	0	0	0	0.86	141	1.06	111	130	36.2	2.27	4.4	0.9	0.4	4.08	1.04	1.25	2.61	18	32	34	68	8.7	362	5.51	0	0
0	50-95	0	0	22.2222	52	2020-11-23	2020	11	2	635	0	0	0	0.84	139.7	1.15	109	73	25.5	1.91	4.3	1.1	0.8						32	49	50	6.5	243	5.55	0	0
1	50-95	0	0	23.4375	721	2022-06-04	2022	6	2	79	0	0	0	0.85	145.8	1.09	155	134	37.5	2	8.2	3.9	1.1	3.72	1.24	1.83	2.07	41.45	32	20	65	4.2	234	5.64	0	0
0	50-95	0	0	26.4566	32	2019-02-13	2019	2	2	1095	0	0	0	1.1	139.5	1.15	169	116	NA	2.3	7.44	3.21	0.55	5.38	1.4	1.16	3.42	7.94	32	35	50	4.94	279	5.68	0	0
0	50-95	0	0	24.4444	721	2019-09-10	2019	9	2	1075	0	1	0	0.82	142.3	1.19	142	128	44.3	2.37	6.4	1.9	0.4	5.96	1.34	1.43	4.29	14.62	32	21	67	4.3	317	5.69	0	0
0	50-95	0	0	24.3249	721	2021-09-20	2021	9	2	337	0	1	0	0.96	140.7	0.84	132.9	150.3	38.1	2.2	7.46	1.02	0.85	3.9	1.3	1.07	2.69	6.13	32	26	64	5.91	322	5.75	0	0
0	50-95	0	0	20.4082	52	2020-09-08	2020	9	2	717	0	0	0	0.95	136.1	1.21	225	102	32.8	2.08	12.1	1.1	0.9	4.25	1.69	0.87	3.28	16.11	32	25	79	11	148	5.78	0	0
0	50-95	0	0	28.3498	72	2018-02-11	2018	2	3	913	0	1	0	0.92	138.7	1.29	190	129	37.8	2.18	6.03	1.83	0.35	5.34	1.01	1.61	2.57	5.43	32	21	55	4.07	183	5.84	0	0
0	50-95	0	0	24.1401	32	2019-06-14	2019	6	3	1095	0	0	0	0.85	138	0.68	149.6	92.9	35	1.99	5.38	0.82	0.27	3.32	1.7	0.97	2.09	10.56	32	31	52	4.83	216	6.24	0	0
0	50-95	0	0	17.7778	721	2021-02-03	2021	2	2	570	0	0	0	0.9	142.2	1.53	343	135	40.7	2.51	9	2.5	0.4	6.18	1.7	1.11	4.69	10.82	32	33	68	8.7	443	6.3	0	0
0	50-95	0	0	20.3125	32	2021-03-15	2021	3	2	527	0	0	0	0.81	140.8	1.03	259	158	47.9	2.29	12	1.4	0.5	4.39	0.99	1.77	3	18.17	32	26	65	5.2	324	6.64	0	0
0	50-95	0	0	25.7026	72	2020-04-30	2020	4	3	844	0	1	1	0.8	139.9	0.97	140	133	41.3	2.33	11.3	1.2	0.6	3.65	1.39	1.34	1.99	9.51	32	30	54	6.84	359	7.13	1	1
0	50-95	0	0	27.3438	72	2020-11-14	2020	11	3	649	0	0	0	0.8	135.7	1.26	188	160	37.1	2.08	3.7	1.3	0.4	5.24	1.92	1.04	3.6	15.49	32	26	65	4.3	322	9.49	1	1
0	50-95	0	0	21.3382	32	2021-07-05	2021	7	2	415	0	0	0	0.93	143.8	0.67	139	111	36.9	2.03	7.55	0.46	0.72	2.89	0.4	1.32	1.31	14.03	32	40	31	6.3	187	10.09	1	1
0	50-95	0	0	22.8928	42	2022-06-24	2022	6	1	63	0	1	0	0.87	140.1	1.2	197	118	39	2.05	8.5	1	0.46						32	22	52	4.8	215		0	0
0	50-95	0	0	24.974	42	2022-05-07	2022	5	3	113	0	0	0	0.86	141.6	1.45	94	110	33.5	2.15	4.19	0.8	0.46						32	34	73	7.2	295		0	0
1	50-95	0	0	22.1453	72	2022-04-03	2022	4	1	141	0	1	0	0.9	139.4	1.23	128	116	38.4	2.13	11.02	0.47	0.23						32	17	54	6	162		0	0
0	50-95	0	0	18.7783	52	2022-02-22	2022	2	2	188	0	0	0	0.85	141	1.12	275	133	34.6	2.1	6.06	2	0.45						32	23	61	2.5	267		0	0
1	50-95	1	0	19.1522	72	2019-11-03	2019	11	2	267	0	0	0	0.83	142.7	1.22	161	145	45.5	2.31	7.2	0.94	0.75						32	41	58	6.6	328		0	0
1	50-95	0	0	18.2222	72	2018-11-29	2018	11	3	423	0	1	0	0.97	136.4	1.3	156	88	34.7	2.16	6.3	1.3	0.54						32	31	77	5.5	360		0	0
0	50-95	0	0	19.3855	32	2021-03-05	2021	3	1	535	0	0	0	0.74	137.6	1.27	175	136	38.4	2.2	7.28	2.11	0.9						32	22	54	4	266		0	0
0	50-95	0	0	19.24	72	2019-08-06	2019	8	2	565	0	0	0	0.8	138.6	0.94	136	128	39.9	2.28	5.94	0.59	0.51						32	24	54	7.6	326		0	0
1	50-95	0	0	20.5151	72	2020-07-24	2020	7	2	762	0	0	0	0.78	133.9	1	251	111	35.8	2.12	8.3	1.12	0.75						32	30	76	5	257		0	0
1	50-95	0	0	21.4844	72	2020-05-26	2020	5	2	815	0	0	0	0.92	140.2	1.3	76	127	31.9	2.21	2.33	0.9	0.31						32	36	59	5.9	109		0	0
0	50-95	0	0	22.4059	32	2019-06-23	2019	6	2	1095	0	0	0	1.03	142.7	1.04	133	132	41.8	2.22	4	0.85	0.3						32	26	85	5.7	359		0	0
0	50-95	0	0	15.1643	52	2017-10-22	2017	10	2	1095	0	0	0	0.83	139.7	1.2	133	117	45.6	2.31	4.67	0.89	0.24						32	42	51	4.5	268		0	0
0	50-95	0	0	27.7326	32	2017-09-13	2017	9	2	1095	0	0	0	0.95	140.5	0.98	202	142	42	2.2	7.22	1.78	1.08						32	32	63	6.7	224		0	0
0	50-95	0	0	22.6701	72	2019-05-25	2019	5	2	477	1	1	1	1.07	140.5	0.9	183	161	46.7	2.37	12.3	0.9	0.6						31	27	71	5.37	411	3.81	0	1
1	50-95	0	0	22.008	42	2018-04-03	2018	4	2	1095	0	0	0	0.93	140.6	1.12	252	152	43.6	2.26	4	1.3	0.6	3.87	1.34	1.06	2.98	10.72	31	24	56	6.27	159	4.32	0	0
0	50-95	0	0	33.0579	32	2019-05-15	2019	5	2	1095	0	0	0	1.08	140.9	1.35	174	166	44.1	2.25	4.7	2.4	0.7						31	22	76	7	390	4.46	0	0
0	50-95	0	0	21.8648	721	2020-02-19	2020	2	3	921	0	0	0	0.93	144.1	1.05	155	155	38.9	2.31	4.1	1.6	0.5	4.12	0.96	1.26	2.55	8.91	31	23	67	6.87	208	4.81	0	0
0	50-95	0	0	24.7676	22	2020-12-25	2020	12	2	386	1	0	0	1.08	139.4	1.14	261	152	45.6	2.27	5.7	1.9	0.3	4.54	4.21	1.02	3.34	18.14	31	18	64	4.6	401	5.04	0	0
0	50-95	0	0	21.4844	32	2021-11-28	2021	11	2	261	0	0	0	0.93	144.8	1.08	106	123	37.7	2.27	3.8	1.6	0.5						31	38	48	6.5	187	5.05	0	0
1	50-95	0	0	27.6361	32	2021-01-29	2021	1	3	575	0	1	0	0.95	141.5	1.23	140	140	37.4	2.08	5.8	1.3	0.7	3.71	1.16	1.07	2.48	44.35	31	24	71	5.3	294	5.1	0	0
0	50-95	0	0	22.0317	32	2020-11-08	2020	11	2	660	0	0	0	0.94	143.9	1.51	286	118	50.3	2.26	4.8	2.1	0.3						31	25	79	5.8	256	5.11	0	0
0	50-95	0	0	27.0946	32	2018-01-12	2018	1	3	1095	0	0	0	0.96	141.9	0.89	160	138	39.6	2.3	5.1	1.8	0.5	4.61	0.67	1.69	2.46	9.74	31	35	76	7	401	5.55	0	0
0	50-95	0	0	24.5677	32	2017-09-28	2017	9	2	1095	0	0	0	1.04	143.1	1.27	206	121	40.7	2.37	5.1	1.4	0.4						31	42	61	4.76	279	5.61	0	0
0	50-95	0	0	20.5457	72	2022-05-03	2022	5	2	116	0	0	0	1.08	144.4	1.42	199	126	43.8	2.2	5.2	1.8	0.4	3.8	1.67	1.21	1.77	8.72	31	24	64	6.5	346	5.64	0	0
0	50-95	0	0	21.0699	72	2017-06-15	2017	6	3	964	0	1	0	0.86	139.7	0.84	202	128	38.2	2.04	5.5	1.6	0.4	3.38	0.68	1.29	1.77	16.2	31	18	55	7.65	103	5.69	0	0
1	50-95	1	0	22.7343	32	2018-05-23	2018	5	2	1095	0	0	0	0.94	142.5	0.9	110	149	41.1	2.37	5.4	0.8	0.4	4.3	0.91	1.42	2.65	9.11	31	23	64	6.12	224	5.72	0	0
1	50-95	1	1	19.6052	32	2021-03-16	2021	3	2	519	0	0	0	0.8	140.7	0.79	264	147	44.8	2.21	17.29	0.59	0.76	3.57	1.16	1.05	2.15	38.74	31	36	52	7.2	275	5.85	0	0
0	50-95	0	0	16.0138	22	2018-11-10	2018	11	2	1095	0	0	0	0.83	143.5	0.97	152	132	37.9	2.23	5.2	1.3	0.5	5.35	1.29	1.63	3.46	14.87	31	24	100	7.62	280	5.96	0	0
0	50-95	0	0	26.8386	32	2022-03-17	2022	3	2	164	0	0	0	0.68	141.5	0.99	107	121	38.3	2.17	4.8	0.7	0.5	2.48	0.54	1.05	1.52	12.03	31	81	70	6.5	252	5.99	0	0
0	50-95	0	0	20.5457	52	2019-02-21	2019	2	2	1095	0	0	0	1.04	137.4	0.95	160	131	39.8	2.2	4.3	1.9	0.6	3.93	0.95	1.16	2.54	46.41	31	25	105	5.6	466	6.28	0	0
1	50-95	0	0	22.6003	32	2022-05-18	2022	5	3	96	0	0	0	0.88	138.2	1.1	315	142	41.5	2.29	12.1	1.5	0.5						31	25	96	3.4	254	6.44	0	0
0	50-95	0	0	19.2234	22	2018-12-09	2018	12	3	1095	0	0	0	0.96	141.1	1.02	195	148	41.7	2.13	15.8	1.5	0.9	3.86	1.58	0.96	2.54	20.28	31	33	73	6.5	332	6.74	0	0
0	50-95	0	0	20.8117	52	2019-05-27	2019	5	1	1095	0	0	0	0.69	137.1	0.96	217	126	38	2.15	6.6	1.3	0.9						31	24	80	7.1	446	7.14	1	1
0	50-95	0	0	22.2222	72	2022-05-09	2022	5	3	108	0	1	0	0.78	140.4	0.92	232	156	41.8	2.17	25.71	2	0.99	4.2	0.41	1.66	2.13	8.32	31	42	70	4.8	268	8.59	1	1
0	50-95	0	0	19.2277	721	2021-03-21	2021	3	2	78	0	0	0	0.72	139.7	0.83	181	121	36.3	2.22	14.27	1	0.78	3.3	1.12	1.45	1.74	10.22	31	51	61	5.2	421	9.43	1	1
0	50-95	0	0	20.9572	721	2019-04-02	2019	4	2	1095	0	0	0	0.85	135.4	0.96	53	83	25.3	2.17	4.4	0.8	0.5	3	0.58	1.41	1.44	16.46	31	43	69	6.7	247	9.75	1	1
1	50-95	0	0	25.345	72	2018-02-24	2018	2	2	40	1	1	0	0.82	142.5	0.76	221	147	44.7	2.24	16.31	0.96	1.15						31	44	75	5.7	356		0	0
0	50-95	0	0	24.8358	32	2021-08-18	2021	8	2	376	0	0	0	0.77	137.9	1.06	50	138	38.9	2.12	8.58	1.1	0.79						31	46	60	4.2	344		0	0
0	50-95	0	0	23.4375	22	2020-12-13	2020	12	2	624	0	0	0	0.82	137.1	1.16	136	98	36.7	2.17	12.42	1.64	1.05						31	51	270	16.8	510		0	0
0	50-95	0	0	23.4375	32	2020-03-09	2020	3	2	906	0	0	0	0.83	139.1	0.79	120	123	39.2	2.15	9.48	0.97	0.83						31	22	34	2.9	61		0	0
1	50-95	0	0	24.7409	22	2018-03-05	2018	3	2	1095	0	1	0	0.71	137.9	1.15	151	102	35	2.05	9.48	1.38	0.68						31	20	45	5.6	210		0	0
0	50-95	0	0	26.5592	72	2022-06-17	2022	6	3	70	0	1	0	1	142.8	1.11	207	150	44.5	2.18	5.3	1.6	0.8						30	24	64	4.4	277	4.42	0	0
0	50-95	0	0	22.8781	22	2017-08-25	2017	8	1	1095	0	0	0	0.9	141.3	1.3			39.6	2.27									30	19	64	8.65	266	4.76	0	0
0	50-95	0	0	31.1111	52	2020-07-29	2020	7	2	758	0	0	0	0.76	144.7	1.14	166	147	37.5	2.15	6	1.9	0.5	3.63	3.09	1.02	1.45	15.76	30	28	69	5.8	349	5.05	0	0
0	50-95	0	0	23.0542	72	2019-10-30	2019	10	2	1022	0	1	0	0.96	142	1.33	201	157	44.6	2.33	8.7	1.8	0.4	5.59	0.75	1.45	3.09	8.66	30	23	63	5.08	329	5.12	0	0
0	50-95	0	0	29.1363	721	2019-03-03	2019	3	2	1095	0	1	1	0.75	137.2	0.96	89	114	32.4	1.97	3.6	3.6	0.4	4.05	0.58	1.62	2.05	16.78	30	48	66	5.7	205	5.22	0	1
0	50-95	0	0	17.6254	721	2020-09-13	2020	9	3	714	0	0	0	0.88	141.2	1.2	194	134	45	2.35	3.9	1.7	0.5	4.49	1.34	1.6	2.23	12.4	30	24	64	5.2	254	5.23	0	0
1	50-95	0	0	23.1834	72	2022-04-20	2022	4	2	120	0	0	0	0.88	140.7	1	187	159	41.3	2.17	6.02	1.53	0.72	3.37	0.86	1.12	1.85	14.97	30	22	66	4.1	343	5.31	0	0
1	50-95	0	1	19.7104	72	2019-10-23	2019	10	3	1039	0	1	0	0.88	141.6	1.32	222	116	40.6	2.2	3.3	1.8	0.3	3.84	1.02	1.28	2.44	11.21	30	17	53	6.19	269	5.54	0	0
0	50-95	0	0	24.5089	22	2019-09-29	2019	9	2	163	1	0	0	0.92	141.4	1.08	173	125	41.6	2.1	5.32	1.29	0.38						30	33	61	5.5	307	5.59	0	0
0	50-95	0	0	29.5159	32	2022-05-01	2022	5	2	118	0	0	0	0.89	143	1.12	216.9	144.5	41.7	2.15	7.96	2.1	1.13	4.08	1.98	0.81	2.43	16.59	30	23	83	3.6	440	5.85	0	0
0	50-95	0	0	21.9744	72	2020-05-08	2020	5	3	836	0	0	0	0.96	145.5	0.97	194	144	42.5	2.31	4.1	1.4	0.5	3.4	1.33	1.26	2.1	16.58	30	27	70	5.22	370	5.85	0	0
0	50-95	0	0	29.1363	32	2019-12-15	2019	12	2	989	0	0	0	0.95	143.1	1.24	243	124	50.3	2.61	6.5	1	0.2	4.33	3.16	1.27	2.38	25.49	30	43	176	12	780	5.9	0	0
0	50-95	0	0	18.4911	22	2019-05-25	2019	5	2	158	0	0	0	0.87	143.4	0.87	148	100	33.9	2.11	7.2	1.1	1.7	3.14	0.62	1.21	1.64	15.5	30	34	73	10.7	302	6.12	0	0
1	50-95	0	0	20.7612	72	2021-08-16	2021	8	2	374	0	1	0	0.91	128.9	1.29	219	90	31.3	2.23	5.43	0.92	0.7						30	30	73	6.8	166	6.15	0	0
1	50-95	0	0	21.4844	52	2021-03-29	2021	3	2	517	0	0	0	1.07	143.6	1.18	112	144	39.6	2.18	6.6	1.2	0.2	5.69	0.6	1.56	3.8	7.58	30	28	79	8.8	434	6.46	0	0
0	50-95	0	0	27.3438	721	2019-02-07	2019	2	3	200	1	0	0	0.74	142.2	1.02	155	137	37.5	2.01	7.8	0.7	0.5						30	36	55	7.8	350	6.57	0	0
0	50-95	0	0	20	72	2018-12-07	2018	12	2	620	1	1	0	0.74	140.6	1.38	192	145	42.7	2.4	10.3	1.4	1.2						30	24	100	7.4	376	6.85	0	0
0	50-95	0	0	18.4257	32	2018-10-08	2018	10	3	758	0	0	0	0.81	140.1	0.7	161	147	41.8	2.17	17.2	1.6	0.7	4.45	1.72	1.59	2.52	12	30	41	57	6.7	437	7.13	1	1
0	50-95	0	0	25.863	32	2018-08-26	2018	8	2	1095	0	0	0	0.88	141.8	1.19	165	132	41.5	2.27	4.4	2.3	0.5	4.2	2.41	1.04	2.89	15.44	30	29	48	7.35	268	7.42	1	1
0	50-95	0	0	24.6548	32	2020-07-29	2020	7	2	754	0	1	1	0.89	139	1.21	130	128	38.5	2.08	8	0.8	0.6						30	26	74	5.4	322	7.79	1	1
0	50-95	0	0	26.599	32	2018-11-15	2018	11	2	1095	0	0	0	0.96	138.9	1.13			43.7	2.5				3.31	0.85	0.92	1.25	15.41	30	16	52	6.89	224	10.09	1	1
0	50-95	0	0	26.1719	22	2022-02-08	2022	2	2	201	0	0	0	0.83	143.5	1.07	184	140	49.4	2.45	8.64	1.08	0.53						30	38	60	6.4	279		0	0
0	50-95	0	0	24.5578	32	2021-07-23	2021	7	2	402	0	1	0	0.67	140.2	1.35	265	170	46.5	2.41	12.33	1	0.79						30	37	58	4.8	318		0	0
1	50-95	0	1	25.7278	721	2021-07-07	2021	7	2	411	0	0	0	0.96	141.4	1.09	211	158	44.4	2.14	8.73	1.66	1.02						30	24	59	6.83	339		0	0
0	50-95	0	0	20.553	72	2021-01-20	2021	1	3	577	0	0	0	0.83	138.3	0.94	143	135	46.5	2.11	6.7	1.06	0.39						30	29	69	7.1	305		0	0
0	50-95	0	0	20.8117	72	2020-06-27	2020	6	3	792	0	0	0	0.94	142.7	1.32	208	129	40.1	2.18	4.7	1.2	0.3						30	21	54	4.6	345		0	0
0	50-95	0	0	21.1526	72	2019-11-23	2019	11	3	1002	0	1	1	0.96	140.6	0.93	158	157	35.5	2.22	2.35	1.37	0.6						30	34	78	7.8	218		0	1
1	50-95	0	0	21.2591	32	2017-09-11	2017	9	2	1095	0	0	0	0.91	145.1	1.02	354	131	43.6	2.29	8.57	1.44	0.72						30	29	54	3.9	290		0	0
0	50-95	0	0	23.7312	32	2017-09-14	2017	9	2	1095	0	0	0	0.79	136.1	0.59	249.1	148.4	35.4	2.02	8.85	0.74	0.65						30	24	86	4.7	209		0	0
0	50-95	0	0	26.0965	22	2020-03-24	2020	3	2	886	0	0	0	0.95	144.1	0.97	180	129.8	44.6	2.2	8.06	0.8	0.62	3.78	0.87	1.04	2.78	13.62	29	31	78	9.83	315	3.78	0	0
1	50-95	0	0	18.8801	32	2018-01-18	2018	1	2	1095	0	0	0	1.02	139.6	0.9	205	133	41.8	2.16	3.7	1.3	0.4	4.89	1.23	1.66	2.65	9.62	29	33	62	6.18	209	4.52	0	0
0	50-95	0	0	18.7305	32	2022-06-04	2022	6	2	84	0	0	0	0.9	143.9	1.11	152	139	40.9	2.26	3.7	1.2	0.5	6.67	1.21	1.66	4.35	14.43	29	37	95	4.5	536	4.66	0	0
0	50-95	0	0	25.3906	32	2021-07-17	2021	7	2	408	0	0	0	0.87	142.9	1.09	234	117	38.7	2.15	3.7	1.4	0.4	3.59	1.82	1.02	2.48	12.12	29	19	49	6.6	257	4.68	0	0
0	50-95	0	0	26.2292	32	2018-03-28	2018	3	2	1095	0	0	0	1	142.2	1.15	186.6	152.2	41.6	2.22	5.12	1.44	0.49	5.48	1.29	1.33	3.85	11.49	29	22	63	5.3	371	4.88	0	0
0	50-95	0	0	17.0564	72	2018-08-02	2018	8	3	1095	0	0	0	1.1	141.2	1.21	222	140	45.2	2.31	7.2	2.3	0.5						29	24	62	3.55	296	5.09	0	0
1	50-95	0	1	20.9366	32	2020-10-11	2020	10	2	279	0	0	0	0.89	136.1	0.87	139	92	31.6	1.97	5.62	1.11	0.77						29	24	67	5.7	245	5.29	0	0
0	50-95	0	0	29.1363	32	2022-01-04	2022	1	2	238	0	1	0	1	147.1	0.99	147	131	37.1	2.38	3	1.7	0.2	5.07	2.93	1.09	2.66	11.28	29	31	59	5.1	199	5.31	0	0
1	50-95	0	0	24.8016	721	2020-06-12	2020	6	3	803	0	0	0	1.03	138.9	0.95	55	109	37.2	2.18	2	0.5	0.2	3.83	0.43	1.69	1.95	15.12	29	55	59	6.9	375	5.32	0	0
0	50-95	0	0	29.1363	32	2022-03-15	2022	3	2	168	0	0	0	0.91	144.9	1.55	198	139	41.5	2.2	4.1	1.4	0.5						29	21	72	3.6	223	5.36	0	0
0	50-95	0	0	20	721	2021-09-23	2021	9	2	334	0	1	0	0.77	140.6	1.09	122	130	42	2.23	4.3	1.1	0.4	4.49	0.53	1.33	3.1	7.05	29	26	46	3.4	246	5.36	0	0
0	50-95	0	0	20.8117	22	2020-01-09	2020	1	3	961	0	0	0	0.78	142.6	1.05	150	142	42.8	2.17	5	2.5	0.8	3.4	0.78	0.86	2.35	62.75	29	21	78	4.2	289	5.37	0	0
0	50-95	0	0	20.8117	72	2020-05-05	2020	5	3	831	0	0	0	0.73	141.4	0.7	125	141	46	2.3	11.3	0.8	0.2	5.31	1.16	1.26	3.5	13.06	29	28	64	5.2	254	5.4	0	0
0	50-95	0	0	24.0346	721	2019-12-04	2019	12	2	986	0	0	0	0.9	142.1	1.11	131	133	40	2.2	3.6	0.6	0.2	3.55	1.4	0.91	2.13	26.45	29	25	97	6.7	351	5.41	0	0
0	50-95	0	0	23.139	721	2017-12-26	2017	12	2	1095	0	0	0	1.07	140.3	1.12	245	134	44.8	2.37	9	2	0.7	5.25	0.93	1.45	3.62	15.55	29	33	61	7.53	288	5.49	0	0
1	50-95	0	0	19.4674	72	2019-04-17	2019	4	3	1095	0	1	0	0.97	138.4	1.01	189	133	49	2.21	12.4	0.6	0.2	3.63	0.41	1.31	2.07	15.62	29	22	52	7.1	186	5.51	0	0
0	50-95	0	0	23.1111	72	2022-04-09	2022	4	3	137	0	0	0	0.7	137.9	1.24	283	84	14.5	1.47	18.33	1.5	1.11	2.43	0.81	0.9	1.14	6.56	29	22	80	6.6	250	5.62	0	0
1	50-95	0	0	17.782	721	2021-04-18	2021	4	2	498	0	0	0	0.96	143.3	1.45	206	134	42.6	2.38	3.3	1.4	0.4	4.83	1.82	1.22	3.26	8.92	29	22	38	6.3	331	5.77	0	0
0	50-95	0	0	20.9679	22	2017-10-13	2017	10	2	1095	0	0	0	0.62	137.7	1.14	245	157	44.2	2.43	10.3	2.1	0.7						29	17	58	6.11	378	5.92	0	0
0	50-95	0	0	21.6041	22	2020-08-15	2020	8	2	743	0	0	0	0.81	142.9	0.88	144	121	43.4	2.28	7.2	1.3	0.8						29	40	78	5.9	374	5.93	0	0
0	50-95	0	0	23.6244	32	2019-07-26	2019	7	2	1095	0	0	0	0.95	143.7	0.73	173	131	38.1	2.15	17.05	0.6	0.66	3.36	0.68	1.04	1.92	11.25	29	28	60	8.8	335	5.96	0	0
1	50-95	0	0	20.7008	42	2020-03-24	2020	3	3	887	0	0	0	0.95	143.4	0.98	136	118	44	2.29	4.8	1.4	0.4	4.3	1.93	1.32	2.84	9.97	29	22	58	5.6	326	6.29	0	0
0	50-95	0	0	19.5004	72	2019-09-02	2019	9	3	1083	0	0	0	0.93	141.1	0.4	193	120	42.6	2.26	4.99	0.66	0.7						29	25	77	10.06	254	6.31	0	0
0	50-95	0	0	29.1363	72	2019-08-14	2019	8	3	1095	0	0	0	0.95	142.3	0.61	31	155	42.1	2.21	4.31	0.4	0.25						29	29	77	4	322	6.58	0	0
0	50-95	0	0	19.025	721	2020-11-04	2020	11	3	76	0	0	0	0.89	139	1.05	166	137	40.3	2.16	8.5	1.1	1						29	58	64	5.5	145	6.64	0	0
0	50-95	0	0	25.721	32	2020-05-29	2020	5	1	816	0	0	0	0.86	140.9	1.23	149.8	116.5	43.7	2.18	8.08	1	0.63	3.72	1.69	0.93	2.48	21.25	29	22	65	4.1	224	6.7	0	0
0	50-95	0	0	24.0778	721	2018-04-03	2018	4	3	107	0	0	0	0.93	143.1	0.91	218	115	39.7	2.2	11.2	0.8	0.5	2.13	0.45	1.1	1.31	9.7	29	33	64	7.51	391	6.96	0	0
1	50-95	0	0	25.0312	32	2020-05-12	2020	5	2	215	1	0	0	1.05	139.7	1.22	204	132	39.3	2.31	3.01	1.59	0.5	4.79	3.58	0.96	3.17	14.29	29	23	81	7.29	320	7.23	1	1
0	50-95	0	0	25.3825	32	2018-10-04	2018	10	2	1095	0	0	0	0.91	139.3	0.95	129	110	39	2.13	4.3	1	0.5	4.01	1.06	0.98	2.88	17.67	29	28	84	5.7	486	7.4	1	1
0	50-95	0	0	24.0346	42	2022-06-11	2022	6	1	80	0	0	0	1	140.2	0.94	109	137	45.6	2.36	8.7	1.3	0.3	4.59	3.54	0.96	3.18	13.45	29	26	62	6.5	262	13.27	1	1
0	50-95	0	0	21.5277	72	2019-10-03	2019	10	3	156	0	0	0	0.87	141.3	1.4	227	124	38	2.09	5.01	0.98	0.36						29	19	51	6.5	284		0	0
0	50-95	0	0	23.8751	42	2021-04-01	2021	4	2	512	0	0	0	0.99	140.7	0.72	140	124	34.9	2.21	5.88	0.68	0.62						29	28	57	4.1	181		0	0
0	50-95	0	0	18.4219	72	2020-03-14	2020	3	2	587	0	0	0	0.95	134.5	1.04	287	128	45.7	2.32	7.69	1.8	0.9						29	33	49	5.7	342		0	0
1	50-95	0	0	25.2853	721	2020-10-01	2020	10	3	688	0	1	0	1	143.8	1.04			46.1	2.41									29	20	71	4.31	448		0	0
1	50-95	1	0	27.5482	52	2020-09-16	2020	9	2	707	0	0	0	1.08	143.2	1.26	241	110	36.6	2.34	3.61	1.3	0.43						29	28	119	8.6	305		0	0
0	50-95	0	0	16.4989	72	2020-01-18	2020	1	2	953	0	0	0	0.86	136.4	1.02	229	156	40.2	2.27	7.03	0.92	0.03						29	38	61	5.2	345		0	0
0	50-95	0	0	20.723	72	2018-10-01	2018	10	3	1095	0	0	0	0.76	133.8	0.52	298	150	39.6	2	16.51	0.5	0.8						29	19	57	7.5	211		0	0
0	50-95	0	0	22.2974	72	2018-06-18	2018	6	2	1095	0	0	0	0.79	134.4	1.25	119	110	35	2.02	6.79	1.51	0.65						29	35	56	8.6	310		0	0
1	50-95	0	0	17.6555	72	2017-04-29	2017	4	3	1095	0	0	0	0.91	138.8	1.33	130	146	43.3	2.33	5.76	1.12	0.78						29	42	112	8.2	397		0	0
1	50-95	0	0	23.8751	42	2020-05-26	2020	5	2	824	0	0	0	1.1	137.8	0.98	149	170	46.3	2.26	5.5	2.6	0.5	4.38	2.15	0.8	3.26	18.76	28	20	78	6.4	429	4.23	0	0
0	50-95	0	0	23.5671	721	2019-03-06	2019	3	2	1095	0	0	0	1.02	142.1	1.42	259	136	37.1	2.24	3.3	2.1	0.5						28	20	66	5.42	367	4.27	0	0
1	50-95	0	0	25.7117	32	2020-11-14	2020	11	2	647	0	0	0	1.04	142.8	0.67	112	142	44.8	2.39	11.1	0.3	0.4						28	26	56	7.5	280	4.5	0	0
0	50-95	0	0	25.7117	32	2020-10-11	2020	10	1	681	0	0	0	1.04	142.8	0.67	112	142	44.8	2.39	11.1	0.3	0.4						28	26	56	7.5	280	4.5	0	0
1	50-95	1	1	19.3533	32	2018-06-28	2018	6	1	1095	0	0	0	1.06	144.4	1.33	137	153	40.7	2.42	2.6	1.2	0.5						28	22	79	4.66	284	4.75	0	0
0	50-95	0	0	21.436	32	2022-03-19	2022	3	2	162	0	0	0	0.89	144.5	1.47	85	140	36.4	2.19	4.6	2	0.2	4.88	1.24	1.19	3.42	9.47	28	25	56	4	252	4.88	0	0
0	50-95	0	0	22.9894	52	2018-07-24	2018	7	2	1095	0	0	0	0.88	140.7	1.12	261	132.9	43.4	2.32	6.32	1.45	0.59						28	21	61	3.44	284	4.97	0	0
0	50-95	0	0	25.3906	52	2020-04-05	2020	4	2	873	0	0	0	0.93	140.1	1.01	269	130	41.1	2.13	5.4	1.1	0.7	3.7	0.68	1.43	1.97	8.51	28	46	37	3.8	231	4.99	0	0
0	50-95	0	0	26.8889	52	2020-04-13	2020	4	2	865	0	0	0	0.76	141.9	0.85	132	149	45.8	2.18	14.3	1.3	0.8						28	34	88	5.2	420	5.02	0	0
1	50-95	1	0	22.1443	72	2022-01-06	2022	1	3	232	0	0	0	0.87	139.1	0.95	44	109	42.5	2.22	5.2	0.4	0.3	3.22	0.79	1.42	1.5	14.47	28	36	52	6.2	313	5.24	0	0
1	50-95	0	0	21.9956	32	2020-01-28	2020	1	3	941	0	1	0	0.95	141.3	1.34	316	155	41.4	2.29	4.2	1.7	0.8	4.58	1.21	1.08	3.23	5.97	28	27	64	3.59	477	5.28	0	0
1	50-95	1	0	20.7612	72	2021-10-03	2021	10	2	325	0	1	0	0.98	141.9	1.07	138	135	43.1	2.2	4.2	1.8	0.6	3.77	0.79	1.52	1.95	12.26	28	23	45	4.8	246	5.29	0	0
0	50-95	0	0	24.2188	32	2021-01-02	2021	1	2	606	0	0	0	0.89	137.2	0.89	204	163	41.5	2.19	9.5	0.9	0.8	5.51	0.76	1.6	3.59	16.38	28	21	55	5.5	311	5.32	0	0
0	50-95	0	0	24	22	2022-06-11	2022	6	2	78	0	0	0	0.83	139.7	1.15	121	146	47.1	2.37	9.6	1.6	0.8	4.26	1.88	1.04	2.56	17.71	28	17	81	3.9	306	5.35	0	0
0	50-95	0	0	25.3906	72	2019-08-02	2019	8	2	1095	0	1	0	0.87	141.7	0.92	135	101	35.5	2.13	7.6	1.3	0.8	3.66	1.09	1.23	1.8	16.59	28	54	77	8.6	255	5.41	0	0
1	50-95	0	0	20.202	32	2019-12-01	2019	12	2	1004	0	0	0	0.82	137.1	0.79	132	139	35.9	2.14	7.46	0.9	0.55						28	29	57	4.7	295	5.42	0	0
0	50-95	0	0	21.2279	32	2020-08-22	2020	8	2	736	0	0	0	0.83	138.9	1.23	132	129	39.9	2.24	7	0.8	0.5	2.98	0.52	1.2	1.71	11.41	28	73	84	4.9	328	5.52	0	0
0	50-95	0	0	29.7442	721	2020-07-12	2020	7	3	680	0	1	0	0.99	142	0.9	165	155	42.9	2.33	7.3	2.2	0.9	5.85	0.76	1.77	2.88	13.36	28	27	74	4	324	5.63	0	0
1	50-95	0	0	17.9509	52	2021-08-18	2021	8	2	363	0	0	0	0.92	141.6	0.81	189.4	150.5	48.2	2.43	14.52	0.7	0.61	4.56	2.56	1.25	2.65	19.68	28	30	55	3.85	375	5.64	0	0
1	50-95	1	0	20.5806	72	2020-07-22	2020	7	4	696	0	1	0	0.99	144.5	0.87	127	130	40.2	2.05	4.7	1.1	0.4	4.67	1.25	1.45	3.22	12.18	28	26	72	5.71	215	5.68	0	0
0	50-95	0	0	19.5312	72	2022-01-25	2022	1	3	216	0	0	1	0.98	142.6	1.2	183	140	39	2.19	3.8	1.5	0.3	5.32	2.03	1.24	3.37	6.14	28	23	46	8.4	274	5.82	0	1
0	50-95	0	0	22.2222	42	2020-09-11	2020	9	2	712	0	0	0	0.83	137.1	0.85	122	122	34.9	2.11	6.3	0.8	0.9						28	36	62	5.1	128	5.92	0	0
0	50-95	0	0	20.542	32	2017-11-29	2017	11	3	1095	0	0	0	0.85	144.4	0.78	217	135	41	2.1	11.9	0.8	0.7						28	25	94	7.23	502	5.95	0	0
0	50-95	0	0	24.974	32	2022-01-25	2022	1	2	217	0	0	0	0.75	145.4	1.1	170	143	39.7	2.2	11.5	1.3	0.9	4.02	0.32	1.35	2.49	9.96	28	22	67	5.8	321	6.17	0	0
0	50-95	0	0	26.6667	52	2020-06-03	2020	6	2	816	0	0	0	0.74	140.6	1.14	140	134	41.4	2.13	7.9	1.1	0.8	3.94	1.17	1.34	2.09	10.21	28	21	69	2.6	326	6.2	0	0
0	50-95	0	0	20.1591	721	2017-12-22	2017	12	2	1095	0	1	0	1.05	141.9	1.2	262	134	37.6	2.06	5.6	2	0.5	3.84	1.68	1.26	2.42	12.43	28	30	53	6.2	311	6.31	0	0
1	50-95	0	0	18.9907	72	2021-04-24	2021	4	3	487	0	0	0	0.84	140.1	1.11			37.8	2.21									28	29	79	5.39	458	6.39	0	0
1	50-95	0	0	19.5487	721	2017-08-19	2017	8	2	1095	0	0	0	0.77	142.8	1.55	353	129	32.4	2.28	12.05	0.7	0.65	2.79	1	0.97	1.48	18.6	28	18	107	16.71	492	6.53	0	0
1	50-95	0	0	17.1604	72	2020-08-12	2020	8	3	126	0	0	0	0.9	141.5	0.77	269.5	155	42.8	2.39	8.46	1.42	0.52						28	20	82	5.66	465	6.89	0	0
0	50-95	0	0	26.3396	721	2018-09-13	2018	9	2	1095	0	0	0	0.98	140.9	0.4	225	150	49.9	2.44	8.58	0.82	0.28						28	32	57	4.5	284	7.51	1	1
0	50-95	0	0	20	721	2019-08-03	2019	8	3	906	0	1	0	0.82	140	1.06	209	143	39.5	2.27	10	0.5	0.2						28	47	57	4.9	291	8.48	1	1
0	50-95	0	0	20	22	2019-08-23	2019	8	3	1095	0	0	0	0.82	140	1.06	209	143	39.5	2.27	10	0.5	0.2						28	47	57	4.9	291	8.48	1	1
0	50-95	0	0	21.4627	721	2021-08-05	2021	8	3	374	0	0	0	0.88	137.9	0.76	126	129	44.3	2.36	7.5	1	0.2	3.49	2.05	1.09	1.71	16.04	28	31	49	5.93	520	8.96	1	1
0	50-95	0	0	24.0766	32	2017-08-14	2017	8	2	1095	0	0	0	0.88	135.9	1.07	343	108	34.8	2.18	9.68	1.71	1.85	4.35	1.28	1.47	2.45	16.06	28	32	44	9.2	302	9.5	1	1
0	50-95	0	0	18.1849	72	2018-10-10	2018	10	3	19	1	1	0	0.86	137.7	0.67	90	140	40.2	2.1	9.9	0.4	0.2	4.39	0.37	1.72	2.23	14.25	28	35	72	6.1	238	11.2	1	1
1	50-95	1	1	24.8016	32	2021-09-22	2021	9	3	325	0	0	0	0.83	137.9	0.94	164	125	44.5	2.25	11.3	1.4	0.5						28	24	50	5.3	224	11.62	1	1
0	50-95	0	0	19.044	32	2018-08-21	2018	8	2	1095	0	0	0	0.96	138.9	0.95	99	114	32.6	2.15	5.6	1.2	0.8	3.24	1.02	1.27	1.68	14.1	28	25	77	6.2	320	12.62	1	1
0	50-95	0	0	22.0386	32	2022-06-27	2022	6	1	65	0	0	0	0.84	133.7	0.87	165	139	35	2.18	4.49	0.77	0.43						28	28	76	6.6	276		0	0
0	50-95	0	0	20	72	2021-02-03	2021	2	3	107	1	0	0	0.75	139.8	1.21	168	154	38.9	2.12	12.42	1.8	0.47						28	28	77	5.1	384		0	0
0	50-95	0	0	24.974	72	2022-03-15	2022	3	2	164	0	0	0	0.97	137.9	1.09	133	131	32.8	2.03	9.56	1.1	0.64	4.4	0.91	1.05	3.01	41.18	28	24	91	5.8	337		0	0
1	50-95	1	0	22.9854	72	2021-12-18	2021	12	2	248	0	0	0	0.83	136.4	1.15	203	102	38.3	2.17	11.45	0.85	0.91	4.01	1.1	1.24	2.41	12.54	28	21	50	4.8	355		0	0
1	50-95	1	1	20.0692	32	2021-11-07	2021	11	2	290	0	0	0	0.77	147.7	1.25	246	133	43.7	2.3	6.81	1.29	0.4						28	25	31	6.7	241		0	0
0	50-95	0	0	20.2602	721	2021-01-18	2021	1	3	586	0	0	0	0.93	141	1.11	168	149	42.7	2.26	7.36	1.36	0.65						28	23	65	3.9	275		0	0
1	50-95	0	0	20.0692	72	2018-12-18	2018	12	3	763	0	0	0	1	150.1	1.01	84	146	46.2	2.29	3.7	1.56	0.25						28	30	51	4.8	266		0	0
1	50-95	1	1	22.4913	32	2020-02-06	2020	2	1	930	0	0	0	0.86	140.1	0.88	137	127	33.2	2.02	4.91	0.91	0.75	2.35	0.57	0.78	1.2	17.96	28	24	55	6.3	282		0	0
0	50-95	0	0	23.8637	22	2018-02-08	2018	2	2	1058	1	0	0	0.84	141.9	0.98	218	148	43	2.43	6.33	1.18	0.34						28	31	70	6	299		0	0
0	50-95	0	0	21.4844	22	2019-08-31	2019	8	2	1094	0	0	0	0.86	141.9	1.14	130	118	40.5	2.21	4.61	0.7	0.3						28	22	51	4.6	224		0	0
0	50-95	0	0	24.1495	22	2018-11-24	2018	11	2	1095	0	0	0	0.93	136.7	1.02	246	117	44.2	2.24	6.35	1.22	0.73						28	37	65	7.4	307		0	0
1	50-95	0	0	22.2937	42	2017-02-23	2017	2	2	1095	0	0	0	0.86	135.7	0.96	147	133	37.3	2.22	7.65	0.6	0.58	5.54	0.47	1.76	3.34	23.92	28	28	109	7.6	466		0	0
1	50-95	0	0	22.5827	72	2021-10-24	2021	10	3	299	0	0	0	0.92	142.3	1.08	121	148	40.3	2.17	6.3	1	0.6	4.15	1.29	1.19	2.68	21.7	27	31	73	5.1	474	3.65	0	0
0	50-95	0	0	21.5671	721	2021-02-22	2021	2	3	549	0	1	0	1.07	142.2	0.83	140	147.8	44.1	2.26	9.32	1.1	0.61	5.19	1.1	1.25	3.02	12.31	27	27	60	5.45	406	3.91	0	0
0	50-95	0	0	22.0371	52	2017-10-12	2017	10	1	1095	0	0	0	0.9	138.7	1.04	200.4	125.8	46	2.32	5.74	1.67	0.43	5.5	1.33	1.65	3.14	11.03	27	25	51	6.21	244	3.92	0	0
0	50-95	0	0	20.9425	52	2018-03-30	2018	3	2	1095	0	0	0	0.87	140.5	1.09	222	169	46.7	2.27	11	0.7	0.1	4.55	0.48	1.68	2.77	13.55	27	19	66	5.06	436	4.46	0	0
0	50-95	0	0	22.2222	32	2022-02-20	2022	2	2	190	0	0	0	0.87	142.8	1.01	102	120	38.8	2.18	6.57	1.2	0.75						27	43	81	4.5	240	4.53	0	0
0	50-95	0	0	20.0136	22	2018-10-02	2018	10	2	1095	0	0	0	0.91	139.2	1.22	181	145	39.5	2.1	10.5	1.29	0.69	4.56	2.6	1.12	3.14	10.99	27	16	64	5.1	264	4.7	0	0
0	50-95	0	0	26.09	72	2022-05-30	2022	5	2	85	0	0	0	1.01	142.8	1.09	74	131	44.4	2.34	7.6	1.1	0.4						27	27	38	4.1	228	4.73	0	0
1	50-95	0	0	25.4251	721	2021-01-01	2021	1	3	602	0	0	0	0.93	137.6	1.12	310	149	40.9	2.19	6.6	1.6	0.7						27	31	71	5.23	364	4.76	0	0
0	50-95	0	0	14.2616	72	2017-01-06	2017	1	1	1095	0	0	0	1.03	139.3	1.22	206.4	135.5	39.8	2.15	4.14	1.83	0.67	4.7	1.3	1.19	2.91	12	27	29	59	6.31	250	4.85	0	0
1	50-95	1	1	22.9568	22	2019-08-25	2019	8	3	1078	0	0	0	0.98	142.2	1.12	145	130	45.1	2.36	10.8	0.9	0.3	4.94	0.88	1.33	3.15	13.22	27	29	53	4.2	286	4.92	0	0
0	50-95	0	0	22.6204	22	2017-08-08	2017	8	2	1095	0	0	0	0.98	142.7	1.32	352	136	44.1	2.37	5.1	2.5	0.5	5.05	1.44	1.3	2.95	21.85	27	23	44	5.65	241	4.96	0	0
0	50-95	0	0	20.0892	72	2018-10-16	2018	10	2	1095	0	0	0	0.85	141.5	1.14	195	119.9	41.5	2.25	9.32	1.77	0.76	3.95	0.72	1.61	2.12	10.19	27	32	66	4.01	287	4.99	0	0
0	50-95	0	0	20.9572	32	2021-04-07	2021	4	2	507	0	0	0	0.87	144.9	1.09	318	128	39	2.04	8	2.5	0.9	3.34	0.58	1.31	1.86	12.91	27	27	78	3.9	347	5	0	0
0	50-95	0	0	21.9643	721	2017-01-19	2017	1	2	1095	0	0	0	1.08	142.8	1.01	195	144	44.4	2.32	9.3	1.8	0.4						27	23	47	3.97	337	5.05	0	0
0	50-95	0	0	23.4952	22	2020-09-11	2020	9	2	717	0	0	0	0.85	143.1	1.24	104	119	38.6	2.16	6	1.3	0.5	4.25	0.84	1.44	2.5	11.68	27	25	58	5.1	228	5.07	0	0
0	50-95	0	0	22.3861	72	2021-05-09	2021	5	3	472	0	0	0	0.96	140.5	0.63	107	137	38.9	2.09	4.6	1	0.4						27	36	74	3.72	275	5.08	0	0
0	50-95	0	0	22.0317	22	2019-12-24	2019	12	2	980	0	0	0	0.91	142.5	1.42	222	115	43.8	2.13	2.4	1.5	0.4						27	28	75	7.6	272	5.22	0	0
0	50-95	1	0	33.2031	32	2022-05-31	2022	5	2	90	0	0	0	0.89	135.5	1.22	316	115	35.2	2.19	4.5	0.7	0.5	3.24	0.71	1.32	1.67	7.68	27	25	62	8.9	178	5.32	0	0
0	50-95	0	0	20.9442	22	2018-05-18	2018	5	3	1095	0	0	0	1.07	140.4	1.03	144.9	134.1	44.2	2.31	6.02	1.08	0.59	5.77	1.15	1.69	3.64	11.16	27	24	56	5.18	151	5.34	0	0
0	50-95	0	0	17.6301	72	2020-03-10	2020	3	2	892	0	0	0	1.12	137.2	1.11	154	144	40.9	2.41	4.08	1.23	0.63	4.83	1.33	1.7	3.14	11.88	27	26	99	8.4	427	5.37	0	0
0	50-95	0	0	24.5922	22	2017-12-18	2017	12	1	1095	0	0	0	0.98	140.4	1.09	151	131	44.6	2.37	6.9	1.7	0.7	4.49	1.43	1.31	2.69	9.24	27	27	49	4.9	270	5.38	0	0
0	50-95	0	0	29.1749	52	2019-10-26	2019	10	2	1029	0	0	0	0.82	136.5	1.27	226	108	37.1	2.13	4.4	1.5	0.5	3.84	1.77	0.87	1.91	16.02	27	25	69	8.4	255	5.46	0	0
0	50-95	0	0	24.974	721	2019-02-01	2019	2	2	1095	0	1	0	0.78	138.2	0.77	139	128	34.7	2.19	7.3	0.4	0.5	4.14	0.73	1.62	2.51	20.07	27	30	95	7.8	415	5.55	0	0
1	50-95	1	1	21.144	721	2020-10-24	2020	10	2	674	0	0	0	0.84	130.8	1.13	199	156	35.8	2.21	7.3	0.6	1	4.57	1.03	1.42	2.78	15.64	27	23	79	7.34	225	5.56	0	0
0	50-95	0	0	24.5506	32	2017-06-24	2017	6	2	1095	0	1	0	0.87	140.9	1.06	53	116.9	33.9	2.08	2.03	0.8	0.45	4.8	0.53	1.82	1.84	21.56	27	36	93	8.04	445	5.6	0	0
0	50-95	0	0	20.3613	72	2017-07-24	2017	7	2	1095	0	0	0	1	143.7	1.18	181.6	154.2	40.2	2.09	6.93	1.17	0.78	4.34	1.52	1.16	3.3	10.8	27	20	64	6.22	516	5.61	0	0
0	50-95	0	0	26.3464	721	2022-06-28	2022	6	2	61	0	0	1	0.94	142.6	0.79	163	141	39.5	2.19	5.1	0.91	0.44	4.54	0.58	1.58	2.67	8.38	27	29	65	4.6	267	5.63	0	1
0	50-95	0	0	18.3697	22	2017-12-11	2017	12	1	1095	0	0	0	0.98	140.3	1.16	252	127	NA	2.28	5.53	1.73	0.48	6.62	1.07	1.75	4.33	6.98	27	26	50	4.3	157	5.63	0	0
1	50-95	1	0	23.03	52	2019-02-11	2019	2	3	372	0	0	0	0.88	139.9	1.02	147	130	43	2.11	10.3	1	1.4						27	28	49	5.1	368	5.66	0	0
1	50-95	0	0	17.3007	32	2018-08-25	2018	8	2	1095	0	0	0	0.97	139.3	1.15	153	130	42.9	2.23	5.2	1.6	0.4	4.39	0.73	1.76	2.22	7.54	27	26	48	4.61	181	5.69	0	0
0	50-95	0	0	27.9085	32	2019-11-04	2019	11	2	1019	0	0	0	0.94	136.6	0.96	146	145	44.4	2.28	9.3	1.6	0.5	5.39	1.49	1.3	3.82	20.95	27	30	57	6.8	440	5.76	0	0
1	50-95	1	0	27.5482	32	2020-01-03	2020	1	2	953	0	0	0	0.93	143	1.19	140	88	35.2	2.07	4.8	0.5	0.5	3.03	0.48	1.07	1.62	19.04	27	30	96	10.9	501	5.79	0	0
1	50-95	0	0	19.7049	72	2020-06-07	2020	6	3	252	0	0	0	0.99	139.9	0.97	207	144	43.8	2.29	7.98	2.41	0.79	4.61	0.7	1.48	2.39	7.7	27	18	52	6.1	286	5.8	0	0
0	50-95	0	0	24.974	32	2019-05-08	2019	5	2	1095	0	0	0	0.86	143	0.75	116	128	40	2.11	6.5	1	0.3						27	35	47	3.5	166	5.82	0	0
0	50-95	0	0	16.013	22	2022-04-20	2022	4	3	132	0	0	0	0.77	135.7	1.14	193	128	40	2.3	9.82	0.84	0.47						27	35	60	7.2	418	5.9	0	0
0	50-95	0	0	22.2222	22	2021-06-28	2021	6	3	341	0	1	1	0.77	141.5	0.81	73	124	38.7	2.07	4	0.6	0.3						27	26	71	7.4	235	6.13	0	1
1	50-95	0	1	25.9516	32	2019-02-23	2019	2	2	1095	0	0	0	0.92	138.6	1.33	140	93	35.7	2.21	7	1.1	0.7						27	27	64	8.8	297	6.15	0	0
1	50-95	1	1	25.3074	52	2018-07-08	2018	7	1	1095	0	0	0	0.88	138.2	0.86	200.6	131.3	44.2	2.27	10.58	0.47	0.46						27	28	57	7.26	327	6.28	0	0
1	50-95	0	0	20.9069	721	2020-11-18	2020	11	2	644	0	0	0	0.97	136.1	1.19	203.6	86.6	34.4	2.16	9.02	1.74	0.87	3.33	0.98	1.22	1.58	22.76	27	35	75	11.53	356	6.66	0	0
0	50-95	0	0	22.8928	22	2022-03-01	2022	3	2	180	0	0	0	0.8	145.4	1.02	236	146	44.2	2.4	7.3	2.3	0.9	5.37	1.8	1.04	3.87	8.36	27	20	72	12.4	300	6.77	0	0
1	50-95	0	0	21.0135	72	2017-05-02	2017	5	3	1095	0	1	0	0.97	139.5	0.98	181.6	130.7	42.4	2.33	7.36	0.78	0.21	4.53	0.8	1.65	2.58	9.81	27	28	32	7.1	172	6.85	0	0
0	50-95	0	0	21.7868	72	2018-11-06	2018	11	3	124	0	0	0	0.98	141.5	1.2	461	128	41.1	2.09	7.14	0.9	1	2.98	0.47	1.35	1.41	17.37	27	22	40	5.07	195	6.99	0	0
1	50-95	0	0	27.1884	52	2017-08-01	2017	8	2	1095	0	0	0	0.77	140.1	0.78	146	119	36.4	2.35	6.2	2.26	1.04						27	39	62	6.61	201	7	1	1
0	50-95	0	0	19.5615	22	2018-08-29	2018	8	3	1095	0	1	0	0.94	141.8	1.16	350	111	36.8	2.25	3.5	1.5	0.5	3.29	0.91	1.16	2.33	16.82	27	26	49	5.58	330	7.08	1	1
1	50-95	0	0	27.7551	721	2020-03-04	2020	3	2	896	0	1	1	0.84	137	0.79	218	149	44.8	2.2	16.75	0.64	0.3	3.05	0.74	1.28	1.6	9.48	27	33	45	6	257	7.11	1	1
1	50-95	0	0	26.4463	22	2018-12-10	2018	12	2	1095	0	0	0	1.15	141.6	1.02	189	105	36.8	2.27	10.8	0.9	0.6	5.89	2	1.18	4.4	21.3	27	73	56	10.4	193	7.16	1	1
0	50-95	0	0	18.8804	52	2017-10-21	2017	10	2	1095	0	0	0	0.88	136.2	1.28	187	141	34.2	2.35	7.89	1.96	1.45						27	27	108	8.1	281	7.7	1	1
0	50-95	0	0	27.2392	52	2019-12-12	2019	12	1	990	0	0	0	0.85	139.1	1.26	87	79	29.9	1.95	6.98	0.9	0.44	4.65	1.24	1.29	3.33	17.16	27	40	66	5.7	352	10.07	1	1
1	50-95	0	0	18.3655	721	2020-01-18	2020	1	2	894	0	0	0	0.99	141.2	1.12	78	97	35.1	2.11	5.2	0.5	0.6	3.32	0.98	1.45	1.49	26.83	27	38	85	15.7	240	17.87	1	1
0	50-95	0	0	21.4843	32	2018-06-08	2018	6	2	46	1	0	0	0.85	137.7	0.94	331	95	40.9	2.27	4.21	0.94	0.87						27	29	51	4.5	338		0	0
0	50-95	0	0	24.4437	72	2019-06-25	2019	6	3	218	0	0	0	0.85	137.8	1.19	291	140	45.9	2.18	10.46	1.9	0.82						27	37	44	5.2	245		0	0
0	50-95	0	0	18.6667	721	2021-11-17	2021	11	3	277	0	1	0	0.84	138.8	1.26	220	106	28.8	2.07	4.56	0.8	0.45						27	20	37	6.5	158		0	0
1	50-95	0	0	21.2245	721	2019-12-11	2019	12	3	427	0	0	0	0.89	135.6	1.03	182	103	26.8	1.89	17.8	0.84	0.65						27	27	43	5.3	247		0	0
1	50-95	0	0	25.7117	72	2021-06-09	2021	6	3	444	0	0	0	1.05	136.1	1.43	160	85	30.7	2.22	7.01	0.34	0.52						27	46	97	11.6	441		0	0
1	50-95	1	0	23.8751	72	2021-03-27	2021	3	2	511	0	0	0	1.04	145.2	1.01	242	149	45.7	2.31	10.31	0.94	0.4						27	26	57	5.7	317		0	0
0	50-95	0	0	18.3655	72	2019-01-26	2019	1	3	607	0	0	0	0.8	134.2	1.07	90	153	26.8	2.21	3.95	1.05	0.36						27	29	41	7.9	165		0	0
1	50-95	1	0	25.4346	72	2020-11-26	2020	11	2	641	0	0	0	0.82	137.3	0.98	158	111	38.1	1.99	20.02	0.81	0.89						27	50	107	11.9	456		0	0
0	50-95	0	0	27.3438	32	2020-11-08	2020	11	2	659	0	0	0	0.7	142	0.8	211	134	44	2.3	11.9	1	0.5						27	37	58	6.4	273		0	0
0	50-95	0	0	20.0085	72	2020-04-05	2020	4	2	868	0	0	0	0.86	139.2	1.18	226	150	44.8	2.35	9.21	1.11	0.34						27	33	73	5.7	522		0	0
0	50-95	0	0	15.9319	721	2018-01-16	2018	1	3	880	0	1	0	0.77	135.4	0.88	176	129	37.3	2.34	4.4	1.45	0.69						27	23	64	5.2	324		0	0
1	50-95	0	0	24.4898	52	2019-08-03	2019	8	2	1095	0	0	0	0.88	132.4	1.03	177	112	30.5	2.24	6.72	0.72	1.02						27	45	155	7	435		0	0
1	50-95	0	0	27.7551	32	2019-02-06	2019	2	2	1095	0	0	0	0.97	135.5	1.32	81	135	37	2.17	3.63	1.14	0.31						27	35	89	9.4	266		0	0
1	50-95	1	0	24.4898	72	2019-01-15	2019	1	2	1095	0	1	0	0.87	136.7	1.07	174	121	37.7	2.08	6.53	1.21	0.54						27	26	40	3.2	140		0	0
0	50-95	0	0	23.3823	52	2018-03-26	2018	3	1	1095	0	0	0	0.93	139.2	1.12	148	137	42.2	2.23	4.65	0.91	0.3						27	26	55	4.8	225		0	0
1	50-95	0	0	20.7008	52	2021-09-23	2021	9	2	340	0	0	0	1.02	140.8	1.22	186	114	37.7	2.13	5.3	0.9	0.7	4.32	0.37	1.87	1.82	27.64	26	43	43	4.3	172	3.28	0	0
1	50-95	1	1	25.7117	42	2022-01-21	2022	1	2	219	0	0	0	1.25	139.9	1.11	238	133	46.5	2.35	13.6	1.5	0.1	4.39	1.17	1.16	2.56	14.93	26	35	48	7.6	327	3.42	0	0
1	50-95	0	0	16.327	721	2019-08-28	2019	8	3	1087	0	1	0	0.91	140.8	0.67	90	147	45.9	2.4	9.1	0.7	0.5						26	32	65	6.48	340	4.17	0	0
0	50-95	0	0	19.2513	32	2018-08-11	2018	8	3	1095	0	0	0	1.04	141.5	1.27	260	139	45.8	2.34	3	1.5	0.3	2.9	0.56	1.34	1.26	73.81	26	20	50	5.57	389	4.58	0	0
0	50-95	0	0	21.7784	22	2019-12-20	2019	12	1	980	0	0	0	0.97	143.2	1.03	117	141	33.3	2.05	10.4	1	0.5						26	20	83	7.7	281	4.85	0	0
0	50-95	0	0	27.3438	32	2021-08-02	2021	8	2	390	0	0	0	0.92	142.3	0.93	30	113	39.7	2.06	3.9	0.6	0.5	3.34	0.87	1.28	1.6	7.38	26	30	43	2.9	151	4.95	0	0
0	50-95	0	0	20.8117	32	2020-07-19	2020	7	2	762	0	0	0	0.77	142.5	1.19	237	129	45.7	2.21	10.4	2.1	1						26	22	72	4.1	477	4.99	0	0
1	50-95	0	0	22.0781	72	2017-03-20	2017	3	3	1095	0	1	0	0.78	136.5	0.78	70	106	35.1	2.14	3.8	0.6	0.3	3.94	1.1	1.3	2.23	8.98	26	38	53	3.71	197	5.28	0	0
0	50-95	0	0	18.3391	52	2020-12-22	2020	12	1	615	0	0	0	0.79	138.2	0.81	164	141	44.2	2.16	11.4	0.9	0.8						26	26	60	5.6	424	5.33	0	0
1	50-95	0	0	24.2215	72	2020-01-21	2020	1	2	242	1	0	0	0.74	142.1	1.21	162	111	38.2	2	10.93	1.19	0.45						26	23	51	4.6	270	5.35	0	0
0	50-95	0	0	21.0977	72	2018-04-02	2018	4	3	1095	0	0	0	1.12	145.1	1	217	143	41	2.36	8.3	1.7	0.7						26	28	81	7.86	308	5.41	0	0
0	50-95	0	0	24.2251	52	2018-08-16	2018	8	2	1095	0	0	0	1.02	142.5	1.34	235	125	43.9	2.24	4.3	1.3	0.4	4.22	1.33	1.25	2.94	8.21	26	18	49	6.8	293	5.41	0	0
0	50-95	0	0	24.4549	72	2018-03-12	2018	3	3	1095	0	0	0	0.92	139.4	0.6	177	143	44.7	2.23	21.8	2.9	0.8						26	40	55	6.9	343	5.43	0	0
0	50-95	0	0	23.1111	32	2021-11-24	2021	11	2	279	0	0	0	0.7	138	1.32	123	88	29.4	2.06	13	1.6	2.5	2.84	0.75	1.18	1.3	26.8	26	59	108	16.6	482	5.46	0	0
0	50-95	0	0	20	52	2020-08-24	2020	8	2	730	0	0	0	0.92	142	1.34	202	136	42.2	2.45	2.7	1.1	0.2	4.52	0.98	1.31	2.84	8.55	26	26	65	6.3	169	5.54	0	0
0	50-95	0	0	18.2615	22	2021-01-14	2021	1	3	592	0	0	0	1	144.4	1.16	65	130	39.5	2.32	3.7	1.2	0.3	4.91	1.36	1.55	3.05	6.94	26	24	71	9.7	314	5.59	0	0
1	50-95	1	0	21.4533	32	2020-08-16	2020	8	1	736	0	0	0	0.89	141.4	1.04	141	124	39.9	2.18	5	1.7	0.5	3.94	2.37	1.11	2.41	15.09	26	27	49	6.8	253	5.59	0	0
0	50-95	0	0	20.4356	32	2017-12-26	2017	12	2	1095	0	0	0	1.01	140	1.07	189	126	43.1	2.29	6.4	1	0.3	4.31	0.88	1.55	2.6	5.13	26	25	52	3.94	178	5.59	0	0
0	50-95	0	0	21.034	721	2017-02-22	2017	2	2	807	1	0	0	1	142.9	0.88	178	142	47.5	2.5	10.5	0.8	0.1						26	33	43	4.69	207	5.63	0	0
0	50-95	0	0	26.6667	721	2019-02-09	2019	2	2	1095	0	1	0	0.92	141.1	0.97	152	146	44.7	2.27	7	1.8	0.6						26	29	100	6.4	363	5.64	0	0
0	50-95	0	0	23.3333	22	2020-07-20	2020	7	2	760	0	1	0	0.77	141.1	1.23	167	133	40	2.21	3.5	1.7	0.4	4.52	1.97	1.04	3	6.77	26	27	50	3.5	250	5.67	0	0
0	50-95	0	0	26.7094	32	2020-05-13	2020	5	2	838	0	0	0	0.89	143.3	1.06	117	142	45.6	2.2	3.3	1.1	0.2						26	27	72	8.2	340	5.76	0	0
1	50-95	1	1	26.8923	22	2022-01-24	2022	1	2	218	0	0	0	0.79	142.1	1.19	178	121	43.5	2.08	10.1	0.5	0.2	3.74	0.43	1.36	2.18	6.88	26	32	57	5.3	281	5.78	0	0
1	50-95	0	1	23.7387	32	2019-12-23	2019	12	1	969	0	0	0	0.77	134.9	1.04	182	95	30.1	1.97	7.71	1.03	0.58						26	50	70	6.3	193	5.8	0	0
0	50-95	0	0	22.8329	32	2020-03-01	2020	3	2	912	0	0	0	0.8	139.3	0.88	151	133	38.1	2.01	6.9	1.5	0.7						26	64	93	3.6	297	5.82	0	0
0	50-95	0	0	21.4844	52	2021-07-25	2021	7	2	400	0	0	0	0.75	139	1.15	154	137	41.9	2.2	8.97	1.47	0.53						26	63	79	4.6	305	5.89	0	0
0	50-95	0	0	19.5312	22	2018-11-30	2018	11	2	1095	0	0	0	0.94	139.3	1.04	142	143	46.3	2.23	4.8	1.2	0.1	5.17	1.5	1.09	4.19	18.48	26	21	66	6.2	261	6	0	0
0	50-95	0	0	26.8085	72	2020-07-23	2020	7	2	625	0	0	0	0.9	141.7	1.06	246	124	44	2.25	6.7	1.6	0.6	5	1.59	1.39	3.69	8.81	26	20	54	4.3	332	6.08	0	0
0	50-95	0	0	25.7995	721	2017-08-17	2017	8	2	644	1	0	0	0.88	139.7	1.03	148	118	41.6	2.36	8.5	1.1	0.4	5.38	0.9	1.54	3.57	8.79	26	27	46	5.94	212	6.2	0	0
0	50-95	0	0	22.2222	22	2021-02-15	2021	2	2	560	0	0	0	0.92	138.9	1.06	173	133	42.2	2.32	6.6	1.2	1.1						26	20	78	6.2	168	6.22	0	0
0	50-95	0	0	27.0552	32	2021-08-18	2021	8	2	379	0	0	0	0.82	144.1	0.86	163	114	42.7	2.22	4.6	1.1	0.4	4.77	0.67	1.86	2.68	6.65	26	35	49	5.3	167	6.37	0	0
1	50-95	0	0	20.1201	52	2018-11-15	2018	11	2	1095	0	0	0	1.02	143.8	1.16	193.8	143.3	39.4	2.15	5.25	2.04	0.61	3.35	1.58	1.17	1.82	15.05	26	19	85	8.22	429	6.37	0	0
0	50-95	0	0	24.2825	52	2017-08-03	2017	8	2	1095	0	0	0	0.97	141.8	1	121.9	117.1	36.6	2.17	11.76	0.62	0.68	2.9	0.31	1.42	1.16	17.27	26	49	71	6.69	263	6.38	0	0
1	50-95	1	0	21.4497	32	2018-05-23	2018	5	2	1095	0	0	0	1.03	141	1.14	314	120	40.6	2.29	4.4	2	0.6	4.71	3.38	1.11	3.27	7.64	26	24	56	4.37	281	6.62	0	0
0	50-95	0	0	24.6359	32	2020-01-03	2020	1	2	955	0	0	0	0.95	139.1	0.89	177.1	135.4	40.9	2.16	7.33	1.22	0.67						26	30	62	8.59	243	6.76	0	0
1	50-95	1	0	21.4541	72	2020-03-26	2020	3	2	886	0	0	0	0.81	141.7	1.22	170	126	41.3	2.13	7	1.3	0.4	4.44	3.11	1.07	2.61	4.96	26	23	58	5.57	288	6.82	0	0
0	50-95	0	0	23.8313	22	2017-01-13	2017	1	3	1095	0	0	0	0.81	142.2	0.91	116	128	40.1	2.38	5.6	1	0.5	5.75	0.63	2.74	2.46	19.03	26	46	57	4.34	360	7.23	1	1
0	50-95	0	0	23.9201	721	2017-12-16	2017	12	2	1095	0	0	0	0.88	139.7	0.76	101	109	35.4	2	4.5	1.1	0.3						26	31	55	4.5	327	7.96	1	1
0	50-95	0	0	25.6066	721	2018-07-07	2018	7	2	1095	0	0	1	0.86	141.3	0.99	323	139	38.6	2.1	8.9	2.2	0.5	3.25	1.37	1.19	1.58	11.36	26	19	41	5.94	108	8.09	1	1
0	50-95	0	0	25.8478	22	2020-07-20	2020	7	2	769	0	0	0	0.77	141.3	0.77	118	110	37.6	2.33	13.28	0.42	0.74	3.42	1.37	1.12	1.92	24.89	26	26	61	5.1	330	8.41	1	1
0	50-95	0	0	23.642	72	2021-07-05	2021	7	3	316	0	1	0	0.95	142	0.63	180	154	42	2.22	11.4	0.8	0.2	5.38	1.64	1.35	3.64	21.46	26	17	75	7.54	353	9.39	1	1
1	50-95	0	0	15.9439	72	2021-10-16	2021	10	3	308	0	0	0	0.9	141.7	0.65	249	150	44.9	2.17	10.5	1.1	0.4	4.37	0.93	1.8	2.14	15.38	26	28	58	8.3	244	10.16	1	1
1	50-95	0	0	17.9931	32	2020-04-05	2020	4	2	868	0	0	0	0.63	138.8	1.11	175	101	40.9	2.28	12	1.5	0.2	3.69	2.88	0.93	2.27	12.75	26	26	46	6.7	419	10.7	1	1
1	50-95	0	0	24.2215	32	2020-12-29	2020	12	2	598	0	0	0	0.85	137.4	0.86	139	124	41	2.18	12.4	0.8	0.7	3.12	1.15	1.48	1.11	10.24	26	28	40	8	249	13.38	1	1
0	50-95	0	0	24.3751	52	2017-06-13	2017	6	2	1095	0	0	0	0.91	139.2	1.36	233	131	42.3	2.2	8.1	1.5	0.7	5.82	0.92	1.87	3.67	60.44	26	25	52	5.1	249	15.34	1	1
0	50-95	0	0	22.8624	32	2021-10-06	2021	10	2	324	0	0	0	0.9	137.8	1.5	197	122	41	2.26	8.1	1.4	0.3	4.95	1.23	1.56	3.05	8.56	26	17	39	6.2	152	22.69	1	1
0	50-95	0	0	24.1747	72	2022-03-22	2022	3	2	155	0	0	0	0.87	139.6	0.59	126	167	40	2.2	7.67	0.39	0.44						26	39	54	6.2	364		0	0
1	50-95	0	0	16.9178	72	2019-09-10	2019	9	3	332	0	0	0	0.85	136.9	1.47	163	148	40.5	2.27	3.58	1.42	0.57						26	30	63	6.1	379		0	0
1	50-95	0	0	26.8136	72	2021-03-10	2021	3	2	532	0	0	0	0.82	146.9	1.33	210	140	36.2	2.22	3.67	0.92	0.41						26	22	64	5.1	278		0	0
1	50-95	0	0	22.4913	721	2020-10-04	2020	10	2	691	0	0	0	0.92	139.7	0.88	208	143	41.6	2.22	6.8	1.34	0.89	4.48	0.52	1.61	2.54	10.72	26	21	58	3.3	205		0	0
0	50-95	0	0	24.0346	22	2020-07-17	2020	7	1	772	0	1	0	0.89	140.6	0.91	111	124	37.5	2.18	8.97	0.8	0.63						26	24	42	8.5	110		0	0
0	50-95	0	0	22.3998	721	2020-07-14	2020	7	2	776	0	0	0	0.91	138	0.94	211	161	45.4	2.27	8.05	1.23	1.2						26	29	60	5	280		0	0
1	50-95	1	1	22.5648	72	2020-04-21	2020	4	2	849	0	0	0	0.83	137.2	0.74	147	148	47.2	2.22	11.91	0.61	0.68						26	33	53	5.7	390		0	0
1	50-95	0	0	16.1384	721	2018-11-25	2018	11	3	1095	0	0	0	0.95	141.3	1	283	117	35.5	2.19	6.94	2.05	0.67	4.2	0.71	1.36	2.77	18.15	26	33	80	8.8	247		0	0
1	50-95	0	0	20.1092	72	2018-10-17	2018	10	2	1095	0	1	1	0.83	136.8	1.06	158	110	30.6	2.07	8.38	0.96	0.56						26	28	58	6.2	169		0	1
1	50-95	0	0	22.1471	72	2018-06-09	2018	6	2	1095	0	0	0	0.91	143.3	0.73	151	133	42.6	2.31	6.41	0.92	0.09						26	21	73	4.1	215		0	0
0	50-95	0	0	25.0271	52	2017-09-24	2017	9	2	1095	0	0	0	0.84	139.7	0.92	202	120	36.7	2.23	11.1	0.53	0.42						26	22	67	6.3	236		0	0
1	50-95	0	0	19.3119	22	2017-09-12	2017	9	2	1095	0	0	0	0.85	137	0.85	213	110	39.5	2.16	8.15	0.88	0.68						26	30	56	1.8	190		0	0
1	50-95	0	0	27.6783	52	2017-03-28	2017	3	2	1095	0	0	0	0.83	141.2	1	150	128	42.3	2.21	10.68	0.87	0.45						26	34	51	7.3	320		0	0
0	50-95	0	0	27.3438	32	2020-09-28	2020	9	2	698	0	0	0	0.97	139	1.79	243	121	33.7	2.32	1.3	2.7	0.4	5.47	1.97	1.33	3.73	8.08	25	35	52	3.7	366	4.78	0	0
1	50-95	0	0	21.5369	72	2018-07-13	2018	7	3	1012	0	0	0	0.9	141.4	1.03	208	129	41	2.34	8.2	1.4	0.6	3.95	1.75	1.32	2.6	9.54	25	22	49	4.88	248	4.81	0	0
0	50-95	0	0	23.3832	72	2018-03-24	2018	3	2	1095	0	0	0	0.95	142.1	1.24	187	130	44.5	2.24	8.7	1	0.3	5.5	1.73	1.5	3.28	10.33	25	29	48	4.46	232	4.84	0	0
0	50-95	0	0	21.8115	22	2017-10-24	2017	10	2	1095	0	1	0	0.92	143.6	1.5	220	130	41	2.38	4.6	2.6	0.4	5.63	2.25	1.36	3.65	11.01	25	23	58	6.78	394	4.84	0	0
0	50-95	0	0	24.3879	52	2017-05-19	2017	5	2	1095	0	0	0	0.91	141.2	0.95	163	127	39.5	2.09	6.5	1.1	0.4						25	29	51	6	342	4.85	0	0
0	50-95	0	0	24.289	72	2018-07-17	2018	7	2	762	0	1	0	0.96	142.2	1.29	309	142	44.2	2.08	5	2.1	0.7						25	22	72	4.76	324	4.88	0	0
0	50-95	0	0	23.4866	72	2021-06-15	2021	6	3	430	0	1	0	0.96	144.2	1.08	202	140	42.8	2.07	5.3	1.5	0.3	4.22	1.35	1.1	2.83	33.12	25	20	63	5.2	253	4.92	0	0
0	50-95	0	0	23.9542	721	2017-12-19	2017	12	2	1095	0	0	0	0.96	141.6	0.95	210	145	40.8	2.22	5.2	1.8	0.9	4.83	3.27	1.07	3.19	11.36	25	16	55	6.2	369	4.94	0	0
1	50-95	0	0	22.8076	72	2018-10-06	2018	10	3	1095	0	0	0	0.91	141.9	1.01	155	144	43.1	2.33	4	1.8	0.5	3.31	0.96	1.45	1.85	12.5	25	20	70	4.8	436	4.95	0	0
1	50-95	0	0	21.6725	72	2020-06-26	2020	6	2	789	0	0	0	1.01	141.8	0.61	145	166	51.9	2.51	4.6	1	0.3						25	17	63	5.96	312	4.98	0	0
0	50-95	0	0	25.3906	72	2019-02-20	2019	2	2	1095	0	1	1	0.83	141.4	0.88	165	139	44.2	2.22	9.6	1.5	0.2	4.63	0.67	1.75	3.18	16.7	25	22	42	4.4	258	5.03	0	1
1	50-95	0	0	26.3465	32	2022-04-01	2022	4	2	142	0	0	0	0.83	137.6	1.2	133	103	36.8	2.17	4.8	2.1	0.5	4.15	0.78	1.76	2.24	9.89	25	40	51	7.4	177	5.04	0	0
0	50-95	0	0	23.5646	42	2018-04-06	2018	4	2	1095	0	1	0	0.94	144.4	1.08	195	130	40.3	2.17	8.1	0.8	0.2	4.85	0.95	1.76	3.11	12.56	25	23	53	4.82	225	5.1	0	0
0	50-95	0	0	24.4444	52	2020-03-22	2020	3	2	885	0	0	0	0.92	138.6	0.74	91	142	38.7	2.18	3.7	0.5	0.2	3.27	0.9	1.09	1.81	45.26	25	28	68	5.7	318	5.15	0	0
0	50-95	0	0	27.1867	22	2017-05-28	2017	5	2	1095	0	1	0	1	140	1.12	149	125	40	2.34	8.3	1.5	0.9						25	23	45	5.7	188	5.19	0	0
0	50-95	0	0	20.4305	72	2018-05-13	2018	5	2	1095	0	0	0	0.98	142.8	1.27	216	129	37.6	2.27	4	1.4	0.3	4.95	0.94	1.42	2.66	8.42	25	24	61	8.37	246	5.2	0	0
0	50-95	0	0	17.9565	721	2019-06-03	2019	6	3	816	0	0	0	1	142.2	0.85	132.5	142.7	41.7	2.24	5.27	1.35	0.57	2.91	0.81	1.19	1.74	7.23	25	27	60	5.16	312	5.24	0	0
1	50-95	0	0	19.052	72	2020-08-04	2020	8	3	114	0	0	0	0.92	143.2	0.95	242	107	39.7	2.22	2.9	1.1	0.3	3.92	1.24	1.6	2	13.52	25	21	52	4.7	238	5.26	0	0
0	50-95	0	0	23.6461	721	2021-08-01	2021	8	3	386	0	1	1	0.96	138.3	1.07	158	135	40.7	2.13	8.7	1.1	0.5						25	23	57	5.2	297	5.32	0	1
0	50-95	0	0	25.3906	22	2019-06-10	2019	6	2	1095	0	0	0	0.83	140.8	1	218	148	38.8	2.15	10	2.1	0.9	3.29	1.23	1.07	1.98	6.97	25	25	57	3.8	288	5.34	0	0
0	50-95	0	0	21.8684	72	2017-02-18	2017	2	3	1095	0	0	0	1.05	138.5	1.22	286	131	49.7	2.36	8.32	1.08	0.39						25	29	50	4.1	264	5.35	0	0
1	50-95	1	0	25.7117	22	2020-02-27	2020	2	2	912	0	0	0	1.19	141.5	1.08	199	146	44.1	2.31	4.2	1.9	0.9	3.73	0.86	1.16	2.12	17.47	25	22	70	4.3	73	5.39	0	0
0	50-95	0	0	21.6413	72	2019-12-24	2019	12	3	285	1	0	0	0.92	145.1	0.91	201	128	40.6	2.16	7.6	1.5	0.4						25	23	68	3.3	204	5.41	0	0
0	50-95	0	0	18.6115	52	2021-06-15	2021	6	2	438	0	0	0	0.89	144.8	0.77	141	129	40	2.82	7.7	2	0.8	4.21	0.94	1.23	2.3	7.74	25	24	58	3.4	362	5.51	0	0
0	50-95	0	0	22.2222	22	2020-06-28	2020	6	2	357	1	1	0	0.79	141	1.07	87	119	39.4	2.22	4.3	1	0.4						25	21	86	6.3	263	5.54	0	0
0	50-95	0	0	21.4844	52	2020-07-06	2020	7	2	780	0	0	0	1.02	139.8	1.13	188	142	42	2.22	5.5	1.7	0.4						25	21	40	4	268	5.65	0	0
1	50-95	0	0	18.6812	721	2018-05-06	2018	5	3	1095	0	1	1	0.85	141	0.94	130	164	38.4	2.2	4.26	1.25	0.34	5.53	0.97	2.12	2.69	14.55	25	19	64	4.94	330	5.75	0	1
0	50-95	0	0	23.4566	32	2020-08-26	2020	8	3	733	0	0	0	0.94	143.1	1.2	176	133	39.1	2.32	4.1	0.9	0.4	5.29	1.88	1.62	3.08	9.22	25	26	69	4.2	184	5.79	0	0
0	50-95	0	0	19.9792	32	2020-08-13	2020	8	2	744	0	0	0	0.94	143.4	1.05	97	136	41.5	2.25	7.3	0.6	0.6						25	23	114	6.2	486	5.9	0	0
0	50-95	0	0	27.0552	32	2020-12-06	2020	12	1	626	0	0	0	0.89	141.6	1.3	158	142	40	2.26	4.7	1.5	0.7	4.58	0.86	1.35	2.96	9.97	25	24	62	7.3	290	6.45	0	0
1	50-95	1	1	26.1224	32	2022-05-29	2022	5	3	94	0	0	0	0.84	138.4	1.06	152	121	40.8	2.38	7	0.7	0.2	5.34	0.42	2.44	2.58	8.34	25	29	47	6.49	153	6.49	0	0
0	50-95	0	0	24.6548	22	2021-10-26	2021	10	2	309	0	0	0	0.81	140.8	1.19	137	131	43.8	2.15	6	1.1	0.7						25	27	96	6.1	292	6.58	0	0
1	50-95	1	1	22.4913	32	2021-09-03	2021	9	2	358	0	1	1	0.92	138.4	1.1	115	137	44.8	2.3	5.9	1.3	0.8						25	35	66	4.4	364	6.69	0	1
1	50-95	0	0	19.4643	72	2021-03-21	2021	3	3	521	0	0	0	0.9	142.5	1.19	87.1	133.6	40.3	2.17	4.26	1.4	0.42	3.02	1.76	1.2	1.69	11.65	25	21	64	4.05	407	6.81	0	0
1	50-95	0	0	31.8397	72	2019-11-06	2019	11	3	245	0	1	0	0.88	141	1.17	153	113	40.9	2.21	19.6	1	0.6						25	37	50	6.2	306	8.01	1	1
1	50-95	0	0	19.7711	22	2021-09-17	2021	9	3	317	0	1	0	0.82	140.5	0.77	199	144	43.8	2.3	7.7	0.8	0.1						25	24	86	4.5	385	8.01	1	1
0	50-95	0	0	22.7732	22	2019-01-19	2019	1	2	1095	0	0	0	0.77	142.7	0.9	88	152	43.1	2.23	8.8	0.7	0.4	4.85	0.32	1.74	2.29	6.95	25	38	75	4.9	306	8.15	1	1
1	50-95	0	0	29.6183	32	2017-07-25	2017	7	2	1095	0	0	0	0.85	140.4	1.13	175.7	130.9	44.2	2.33	9.57	0.72	0.42						25	30	43	5.14	210	8.25	1	1
1	50-95	0	0	22.4996	52	2019-02-20	2019	2	2	1095	0	0	0	0.66	141.9	0.82	79	137	44	2.3	5.24	0.38	0.2						25	21	52	4.6	321	8.55	1	1
1	50-95	0	0	24.2215	721	2021-02-25	2021	2	2	550	0	0	0	0.74	137.2	0.78	126.2	123.1	38.5	2.09	6.9	0.55	0.53	4.61	0.65	1.37	2.13	15.72	25	36	54	3.6	252	8.58	1	1
0	50-95	0	0	24.2188	32	2019-11-10	2019	11	2	973	1	1	1	0.78	132	1.12	138	149	43.1	2.09	7.7	1	0.6	5	0.92	1.69	3.16	13.32	25	24	71	6.1	249	8.64	1	1
0	50-95	0	0	20.8889	22	2020-07-13	2020	7	2	769	0	0	0	0.85	144.1	1.09	161	126	40.5	2.3	5.4	2	0.3						25	25	65	3.6	160	9.45	1	1
0	50-95	0	0	26.2222	52	2020-12-01	2020	12	2	632	0	0	0	0.79	139.7	0.97	58	115	34.7	2.06	1.5	0.5	0.3	4.05	1.48	1.48	1.74	12.9	25	46	55	9.2	207	12.06	1	1
0	50-95	0	0	16.3947	72	2017-02-01	2017	2	2	1095	0	1	0	0.87	140.7	0.99	155	122	44.3	2.28	8.3	0.5	0.2	4.64	2.75	1.14	3.04	15.85	25	29	54	5	278	13.07	1	1
0	50-95	0	0	25.349	42	2020-04-30	2020	4	3	839	0	1	0	0.76	140.3	1.04	165	145	42.9	2.35	9.9	1.1	0	4.71	0.68	1.64	2.81	9.76	25	18	56	6.88	283	14.32	1	1
0	50-95	0	0	22.6664	32	2018-10-29	2018	10	2	436	1	0	0	0.82	136.8	0.92	203	120	40.9	2.15	7.84	0.64	0.27						25	33	74	5.6	317		0	0
0	50-95	0	0	22.0317	721	2021-04-03	2021	4	2	509	0	1	0	0.86	149.7	1.22	134	99	31.4	1.99	4.79	1.3	0.52						25	22	55	6.4	226		0	0
0	50-95	0	0	21.4844	72	2021-02-23	2021	2	3	551	0	0	0	0.81	137.9	0.93	124	100	27.8	1.95	6.41	1.12	0.72						25	23	69	5.8	224		0	0
0	50-95	0	0	24.2104	72	2017-11-23	2017	11	3	678	1	0	0	0.91	145.2	1.24	209	135	47.2	2.37	9.67	1.22	0.47						25	32	53	4.6	444		0	0
1	50-95	0	0	22.4913	52	2020-06-15	2020	6	2	802	0	0	0	0.91	140.9	1.35	129	124	45.6	2.3	7.51	0.59	0.57						25	29	52	6.2	240		0	0
1	50-95	0	0	21.2184	72	2019-11-21	2019	11	3	1004	0	0	0	0.93	133.6	1.44	185	142	40.3	2.29	2.86	1.44	0.33						25	21	51	6.2	354		0	0
1	50-95	1	0	22.0641	721	2019-04-21	2019	4	2	1095	0	0	0	0.7	139.1	0.85	231	151	40.1	2.23	9.87	1.69	0.99						25	48	84	7.1	559		0	0
1	50-95	0	0	23.8751	72	2018-12-05	2018	12	2	1095	0	0	0	0.81	140	0.56	133	168	43.5	2.36	6.26	0.82	0.41						25	44	84	6.7	388		0	0
0	50-95	0	0	19.7396	32	2018-07-12	2018	7	3	1095	0	1	0	0.79	137.3	1.41	220	117	39.7	2.29	5.51	2.93	0.62						25	26	54	7	307		0	0
1	50-95	0	0	18.2206	72	2017-12-15	2017	12	2	1095	0	0	0	0.85	138.4	0.89	227	139	40.6	2.17	8.56	0.85	0.62						25	36	74	6.3	444		0	0
0	50-95	0	0	17.4414	72	2018-02-16	2018	2	2	1095	0	0	0	1	141.1	0.89	184	149	46.6	2.35	3.7	1.4	0.3	3.67	0.53	1.36	2.13	9.95	24	25	73	3.65	376	4.55	0	0
0	50-95	0	0	23.4375	32	2020-02-19	2020	2	2	922	0	0	0	0.79	139.6	1.17	126	137	41.7	2.15	3.3	1.3	0.3	5.72	1.23	2	3.67	9.14	24	19	60	4.5	332	4.65	0	0
0	50-95	0	0	26.1427	721	2021-10-31	2021	10	2	299	0	0	0	0.87	142.7	1.31	194	152	41.4	2.15	4.6	2.1	0.3	3.7	1.79	1.07	2.21	15.74	24	28	94	6.1	352	4.8	0	0
1	50-95	0	0	23.5213	72	2018-08-15	2018	8	3	1095	0	0	0	0.97	143.8	1.18	211	135	39.3	2.28	5.5	1.3	0.3	4.75	0.96	1.43	3.17	8.63	24	28	50	7.36	331	5.02	0	0
0	50-95	0	0	22.6698	72	2019-04-20	2019	4	3	1095	0	0	0	0.92	138.6	0.91	255.1	141.4	36.6	2.17	7.13	1.46	0.52	3.57	0.63	1.25	2.17	5.51	24	18	43	5.39	177	5.04	0	0
0	50-95	0	0	22.6667	72	2021-04-21	2021	4	2	491	0	1	0	0.92	141.2	1.27	287	168	48.3	2.5	6.16	2.2	0.39						24	20	93	5.8	391	5.16	0	0
1	50-95	0	0	19.0311	42	2022-02-24	2022	2	3	181	0	1	0	0.95	137.2	0.92	125	153	38	2.03	6.5	0.8	0.7	3.96	1.01	1.21	2.39	24.08	24	31	59	4.7	204	5.17	0	0
0	50-95	0	0	25.204	42	2018-12-09	2018	12	2	1095	0	0	0	0.9	142.1	1.33	215	126	41.4	2.33	5.4	1.9	0.6						24	26	70	5.2	272	5.18	0	0
1	50-95	0	0	24.4155	32	2017-06-07	2017	6	1	1095	0	0	0	0.82	116.4	0.83	195	113	43.4	2.05	9	1.3	0.6						24	31	58	3.8	237	5.18	0	0
0	50-95	0	0	19.2676	721	2019-10-14	2019	10	3	114	0	0	0	0.96	141.9	1.82	334.5	148.7	40.8	2.33	5.58	2.44	0.81						24	18	73	6.87	251	5.19	0	0
0	50-95	0	0	21.4457	72	2020-09-05	2020	9	3	720	0	0	0	1.05	143.3	1.3	310	120	NA	2.2	3.8	2.18	0.42	5.63	0.77	1.34	3.73	10.94	24	19	200	9.96	281	5.26	0	0
0	50-95	0	0	19.313	22	2021-01-23	2021	1	2	584	0	0	0	0.91	143	1.44	107	124	36.5	2.32	1.8	1.1	0.3	4.2	3.37	0.77	2.09	15.53	24	26	88	6.7	468	5.29	0	0
0	50-95	0	0	24.4444	22	2021-12-02	2021	12	2	268	0	0	0	0.75	139.6	1.2	262	142	44.4	2.26	9.3	1.7	1	4.3	0.95	1.13	2.95	18.05	24	22	93	4.4	438	5.3	0	0
0	50-95	0	0	21.4844	52	2020-08-12	2020	8	2	747	0	0	0	0.84	140.8	1.19	260.5	144.2	38.2	2.23	4.71	1.41	0.47	4.42	0.73	0.96	2.83	14.44	24	23	81	5.7	440	5.35	0	0
1	50-95	0	0	24.7699	72	2017-05-31	2017	5	2	1095	0	0	0	0.92	138.6	1.33	156	118	39.4	2.38	6.1	1.2	0.6	4.49	0.86	1.8	2.62	10.15	24	26	41	4.7	228	5.36	0	0
1	50-95	0	0	20.7612	72	2021-04-08	2021	4	2	495	0	0	0	1.11	136.4	1.5	112	101	41.2	2.22	8.9	1.15	0.88						24	32	88	8.2	257	5.45	0	0
1	50-95	0	0	22.0386	72	2020-04-23	2020	4	3	856	0	0	0	0.99	139.5	1.17	253	133	39.7	2.22	4.8	1.1	0.5	2.98	0.69	0.93	1.82	9.71	24	20	56	5.4	281	5.46	0	0
0	50-95	0	0	21.6441	22	2019-04-27	2019	4	3	1095	0	1	0	0.88	142.6	0.93	224	149	41.1	2.26	6.8	1.3	0.6	4.14	0.86	1.34	2.24	16.05	24	22	86	4.4	286	5.48	0	0
0	50-95	0	0	28.4618	42	2022-03-26	2022	3	2	151	0	0	0	0.87	141.9	0.96	186	122	41.2	2.16	6.1	1.6	0.6	3.94	1.42	1.69	1.73	13.67	24	25	62	5.2	184	5.49	0	0
0	50-95	0	0	28.5375	52	2021-07-06	2021	7	2	415	0	0	0	0.88	144.5	1.07	144	122	37.7	2.25	2.4	1.4	0.3	2.54	0.47	0.91	1.49	6.7	24	17	49	3.7	258	5.51	0	0
0	50-95	0	0	31.9337	32	2018-02-25	2018	2	2	359	0	1	0	0.92	142	1.08	231	126	39.2	2.13	7.7	1.5	0.6						24	20	56	5.8	321	5.53	0	0
0	50-95	0	0	19.5556	32	2021-12-12	2021	12	2	259	0	0	0	0.9	143.8	1.5	154	133	45.1	2.46	3.1	1.5	0.3						24	25	80	4.9	367	5.54	0	0
0	50-95	0	0	23.954	32	2018-11-28	2018	11	2	1095	0	0	0	0.96	141.6	1.1	196	82	35.1	2.08	3.1	1.1	0.3	3.6	0.73	1.36	2	4.68	24	28	35	4.91	223	5.57	0	0
1	50-95	1	0	22.784	72	2019-01-11	2019	1	3	516	0	0	0	1.01	142.1	1.38	203	131	42.6	2.27	8.8	1.2	0.7	3.76	0.73	1.44	2.07	7.59	24	26	83	7.59	488	5.72	0	0
0	50-95	0	0	21.3243	22	2017-08-08	2017	8	2	738	0	0	0	0.92	136.3	0.62	109	118	37.3	2.17	9.09	0.85	0.21	3.18	1.7	0.82	2.23	36.22	24	23	68	8.45	314	5.72	0	0
0	50-95	0	0	22.3214	52	2021-11-05	2021	11	1	294	0	0	0	1.1	141.3	1.15	206	126	45.6	2.39	9.5	1.1	0.5	5.94	1.96	1.37	4.09	17.71	24	32	60	4.1	297	5.84	0	0
0	50-95	0	0	20.4444	42	2021-07-08	2021	7	2	409	0	0	0	0.72	140.2	0.96	98	113	38.4	2.25	4.9	0.7	0.6	4.48	0.59	1.3	2.87	10.17	24	29	57	7	154	5.93	0	0
1	50-95	0	0	20.0617	721	2021-08-27	2021	8	2	365	0	0	0	0.86	140.4	1.16	170	101	38.3	2.12	5.4	2.2	0.6	3.45	0.77	1.22	2.33	7.87	24	21	61	5.77	322	5.97	0	0
1	50-95	0	0	21.7421	72	2017-04-13	2017	4	2	947	0	1	0	0.99	143.8	0.99	75	106	45.9	2.47	10.3	1	0.2	3.69	0.61	1.26	1.96	6.61	24	30	50	6.71	288	6.02	0	0
1	50-95	0	0	22.4408	32	2018-03-29	2018	3	2	1095	0	0	0	0.98	142	1.22	246	141	48.3	2.19	11.6	1	0.4	6.46	15.46	1.08	4.33	8.3	24	30	48	4.38	399	6.19	0	0
0	50-95	0	0	22.4996	32	2020-08-08	2020	8	2	753	0	0	0	0.75	141.7	0.87	166	141	41.9	1.99	5.1	1.4	0.4	3.69	0.96	1.29	1.98	15.94	24	15	70	6.8	185	6.41	0	0
0	50-95	0	0	24.0346	22	2021-11-08	2021	11	2	293	0	0	0	0.86	142.4	0.99	180	111	38.8	2.19	10.8	0.5	0.7	4.02	3.15	1	2.09	11.08	24	47	78	4.4	309	6.59	0	0
0	50-95	0	0	27.304	42	2017-08-30	2017	8	2	1095	0	1	0	0.89	140.1	0.95	140	100	39.2	2.25	5.28	1.94	0.74						24	26	54	4.15	342	6.72	0	0
0	50-95	0	0	24.2655	721	2018-04-28	2018	4	3	88	0	0	0	0.82	140.6	1.17	141	87	30.6	2.09	6.3	0.7	0.6	2.49	0.82	0.97	1.26	13.98	24	41	66	5.83	429	6.77	0	0
0	50-95	0	0	22.2222	32	2021-12-28	2021	12	3	243	0	0	0	0.95	141.7	1.24	149	146	42.7	2.37	4.7	0.7	0.5						24	18	72	4.4	326	6.94	0	0
0	50-95	0	0	23.4375	721	2020-04-25	2020	4	2	850	0	0	0	0.68	140.9	0.72	110	143	45.7	2.26	6.9	0.6	0.1						24	35	124	12.6	440	6.98	0	0
1	50-95	0	0	25.0361	32	2021-05-14	2021	5	2	435	0	0	0	0.96	138.9	1.23	198	136	41.8	2.36	8.7	0.9	0.3	5.46	1.52	1.76	3.25	8.21	24	29	59	5.1	188	7.27	1	1
1	50-95	0	0	20.7558	72	2017-09-09	2017	9	2	1095	0	1	0	0.96	143.9	1.22	201.2	130.5	44.6	2.47	8.62	1.11	0.67	3.29	0.6	1.49	1.53	8.41	24	20	47	5.59	168	7.56	1	1
0	50-95	0	0	19.9219	32	2020-06-17	2020	6	2	804	0	0	0	0.89	140.6	0.82	219	142	39.7	2.26	9.9	0.7	0.4	5.42	1.33	2.01	3.01	10.69	24	20	47	5.6	270	7.78	1	1
0	50-95	0	0	24.6004	721	2020-10-12	2020	10	3	679	0	0	1	0.99	143.3	1.14	207	124	42.3	2.38	11.3	1.3	0.4	4.66	4.66	0.91	3.28	9.7	24	26	44	6.4	384	9.08	1	1
0	50-95	0	0	26.671	32	2018-10-25	2018	10	2	1095	0	0	0	0.9	139.4	0.91			42.2	2.2				4.98	1.54	1.43	3.21	14.45	24	25	44	4.05	172	12.5	1	1
0	50-95	0	0	19.9694	72	2017-11-19	2017	11	3	96	0	0	0	1.04	132.9	1.11	125	126	41.4	2.2	3.94	0.91	0.57						24	23	77	8.3	542		0	0
0	50-95	0	0	17.7778	72	2020-12-18	2020	12	3	165	0	0	0	0.87	140.2	1.03	129	88	31.1	2.21	5.65	1.1	0.73						24	22	62	11.1	210		0	0
1	50-95	1	1	28.7197	42	2022-03-14	2022	3	1	166	0	0	0	0.87	138.1	0.88	173	134	41.5	2.27	8.83	0.87	0.43						24	20	50	6.3	298		0	0
0	50-95	0	0	21.9524	42	2021-04-04	2021	4	3	493	0	0	0	0.97	140.9	1.29	236	125	38.1	2.2	4.86	1.87	0.81						24	24	56	8.7	352		0	0
0	50-95	0	0	21.1452	72	2018-02-17	2018	2	2	633	0	1	0	0.93	138.7	0.76	166	149	45.1	2.16	4.5	1.73	0.32						24	25	67	4.9	282		0	0
0	50-95	0	0	23.8751	22	2020-11-13	2020	11	2	657	0	0	0	0.98	142.5	0.93	206	147	33.9	2.15	12.08	0.93	0.71						24	31	61	5.1	340		0	0
0	50-95	0	0	25.0998	42	2020-11-04	2020	11	2	663	0	0	0	0.81	133.7	0.67	153	140	42	2.23	11.61	0.66	0.6						24	26	68	6.5	298		0	0
1	50-95	0	0	22.7387	32	2017-05-19	2017	5	2	763	1	0	0	0.9	141.4	1.04	153	126	37.7	2.3	8.8	0.99	0.23						24	22	63	5.4	238		0	0
0	50-95	0	0	26.6667	32	2020-01-08	2020	1	2	962	0	0	0	0.87	136.9	1.44	179	123	41.9	2.25	6.73	1.2	0.31						24	34	56	6.8	185		0	0
1	50-95	0	0	28.4055	721	2019-10-28	2019	10	2	1029	0	1	1	0.79	137.4	0.79	151	85	28.9	2.01	7.05	1.5	0.91						24	25	100	8	273		0	1
0	50-95	0	0	23.7332	32	2019-10-04	2019	10	2	1053	0	1	1	0.79	142.9	1.05	251	128	37	2.23	15.97	0.9	0.79						24	41	67	3.9	385		0	1
1	50-95	0	0	20.984	22	2019-07-13	2019	7	1	1095	0	0	0	0.92	136.3	1.16	268	118	34.8	2.14	7.34	1.76	0.88						24	28	47	4.9	186		0	0
1	50-95	0	0	27.7778	52	2019-06-03	2019	6	2	1095	0	0	0	0.76	136.8	0.99	132	90	31.1	1.99	4.69	0.48	0.41						24	28	71	9.8	288		0	0
0	50-95	0	0	21.6041	32	2019-03-08	2019	3	3	1095	0	0	0	0.8	140.5	0.9	253	120	41	2.11	7.59	0.64	0.78						24	23	37	4.3	161		0	0
1	50-95	1	0	19.5806	32	2018-10-17	2018	10	2	1095	0	0	0	0.89	137.6	1.37	152	91	32.6	2.06	6.53	3.29	1.43						24	58	115	10.9	491		0	0
1	50-95	0	0	20.808	32	2017-09-27	2017	9	2	1095	0	0	0	0.85	139.9	1.08	177	120	39.8	2.29	5.99	1.05	0.49						24	28	38	4.3	195		0	0
1	50-95	0	0	20.2383	32	2017-06-23	2017	6	2	1095	0	0	0	0.78	138.6	0.85	161	135	44.7	2.26	11.55	0.82	0.44						24	26	53	5.6	272		0	0
0	50-95	0	0	22.6451	22	2018-03-17	2018	3	3	1095	0	0	0	0.86	143.4	1.04	213	125	39.3	2.09	6.5	1.5	0.6	4.76	0.79	1.36	2.99	11.97	23	24	51	3.96	240	4.63	0	0
0	50-95	0	0	22.8636	72	2022-03-11	2022	3	2	169	0	0	0	0.94	143.2	1.31	160	135	46.2	2.32	9.6	1	0.4	4.39	0.52	1.6	2.45	7.73	23	24	45	5.75	263	4.65	0	0
0	50-95	0	0	22.8624	32	2019-06-05	2019	6	2	1095	0	0	0	1.05	141.1	0.78	178	127	42.8	2.13	5.7	1	0.3						23	29	56	4.3	187	4.72	0	0
0	50-95	0	0	28.4943	72	2018-02-16	2018	2	3	1060	0	1	1	0.98	142.3	1.03	164	131	41.5	2.03	3.1	2	0.4	4.93	1.43	1.59	2.93	1.81	23	26	48	3.21	191	4.78	0	1
1	50-95	0	0	21.1941	721	2018-02-17	2018	2	2	107	0	1	0	0.94	144.2	0.92	194.6	137.6	40.3	2.32	8.08	0.84	0.52						23	25	45	4.63	236	4.81	0	0
1	50-95	0	0	28.7317	32	2021-05-10	2021	5	2	469	0	0	0	1.01	140.5	0.88	127	112	38.3	2.08	6.1	1.3	0.5						23	20	75	6.2	307	4.85	0	0
0	50-95	0	0	20.9572	32	2019-06-14	2019	6	2	1095	0	0	0	0.99	140.3	1.01	143	131	39.7	2.2	6.9	0.7	0.4	3.32	0.39	1.34	1.01	13.29	23	26	60	4.1	254	4.92	0	0
0	50-95	0	0	16.407	52	2018-08-04	2018	8	2	1095	0	0	0	0.86	141.4	1.29	349	117	42.4	2.19	6.02	1.42	0.51	6	3.5	1.3	3.88	28.73	23	19	41	4.04	239	4.92	0	0
0	50-95	0	0	18.7162	721	2017-12-13	2017	12	2	1095	0	1	0	0.95	142.9	1.4	197	131	44.3	2.36	3	1.4	0.2						23	25	57	6.86	279	4.94	0	0
0	50-95	0	0	29.3333	22	2022-01-21	2022	1	3	222	0	1	0	0.92	142.4	1.42	158	148	43.3	2.27	6.1	1	0.6						23	27	63	5.3	424	4.99	0	0
0	50-95	0	0	21.2029	72	2017-01-17	2017	1	3	124	0	0	0	0.85	142.9	0.79	176	128	37.1	2.29	5.6	0.9	0.4	4.46	0.61	1.36	2.61	12.34	23	27	71	5.78	254	5.02	0	0
0	50-95	0	0	25.1185	721	2021-12-27	2021	12	3	247	0	0	0	0.89	142.7	0.98	110	128	38.8	2.05	4.4	0.7	0.2	3.75	0.51	1.6	1.91	11.91	23	29	46	6	200	5.09	0	0
0	50-95	0	0	18.026	32	2021-06-01	2021	6	2	453	0	0	0	0.84	140.9	1.04	194	121	44.6	2.36	8.8	1.5	0.6	5.54	1.29	1.39	3.66	14.23	23	24	70	5.7	243	5.09	0	0
0	50-95	0	0	23.4788	52	2018-02-03	2018	2	2	1095	0	0	0	0.97	142.4	0.88	185	140	42.4	2.21	6.5	2	0.3	3.28	0.43	1.84	1.44	10.92	23	23	49	3.8	280	5.11	0	0
1	50-95	1	0	22.1003	32	2020-12-09	2020	12	2	622	0	0	0	0.97	138.9	0.92	207	151	40.8	2.29	8.9	1	2.2						23	24	69	6.7	499	5.15	0	0
0	50-95	0	0	26.6193	52	2020-10-14	2020	10	1	677	0	0	0	1.03	139.7	1.29	298	143	44.1	2.23	6.5	1.6	0.7	4.66	1.37	1.54	2.77	15.17	23	26	71	5.4	293	5.21	0	0
1	50-95	0	0	27.8572	721	2018-09-24	2018	9	3	1095	0	0	0	0.87	141.4	0.91	148	128	40.8	2.16	8	1.6	0.8	2.9	0.46	1	1.56	110.87	23	24	71	4.2	301	5.21	0	0
0	50-95	0	0	23.6	32	2018-11-16	2018	11	2	1095	0	0	0	0.83	141.8	1.01			44.9	2.42									23	18	58	5.43	392	5.26	0	0
0	50-95	0	0	23.2449	42	2017-06-21	2017	6	2	1095	0	0	0	0.89	143.3	1.21	155	109	36.8	2.19	4.6	1.7	0.6	3.6	0.54	1.62	1.74	9.48	23	25	59	7.92	228	5.26	0	0
1	50-95	0	0	23.0903	72	2017-03-25	2017	3	2	1095	0	0	0	0.92	143	1.12	314.7	119.5	47.2	2.47	4.18	1.44	0.25						23	29	72	6.44	274	5.26	0	0
1	50-95	0	0	28.024	72	2021-05-15	2021	5	3	466	0	0	0	0.92	141.1	1.42	131	130	41.5	2.28	5.6	1.1	0.4	4.13	1.65	1.22	2.58	15.23	23	28	92	8.65	538	5.27	0	0
0	50-95	0	0	21.408	72	2019-12-01	2019	12	2	987	0	0	0	0.83	141.3	1.41	204	149	48.3	2.36	8.2	0.5	0.6						23	27	57	2.29	348	5.33	0	0
0	50-95	0	0	22.0741	52	2018-12-02	2018	12	3	1095	0	0	0	0.87	146.8	1.1	190	125	39.1	2.14	5.9	0.8	0.3	3.37	0.74	1.23	1.73	9.69	23	22	64	6.6	202	5.33	0	0
0	50-95	0	0	24.0346	22	2020-08-31	2020	8	3	731	0	0	0	0.89	141.6	1.13	158	137	42.8	2.27	5.7	1.5	0.7	4.16	1.17	1.31	2.63	17.12	23	21	95	3.4	226	5.35	0	0
0	50-95	0	0	24.974	72	2021-03-02	2021	3	2	542	0	0	0	0.81	141.9	1.04	173	122	41.4	2.18	6.8	1.5	0.8						23	20	67	7	280	5.36	0	0
1	50-95	1	0	23.7762	42	2018-10-18	2018	10	3	1095	0	0	0	0.89	141.5	0.84	154	136	40.7	2.24	7.7	0.2	0.2	6.74	0.58	1.52	4.94	12.99	23	28	74	5.77	269	5.39	0	0
1	50-95	0	0	22.0386	32	2022-05-14	2022	5	2	108	0	0	0	1	143	0.99	163	125	38.8	2.28	3	1.4	0.2	4.88	1.88	1.06	3.3	13.97	23	26	78	7.2	375	5.61	0	0
0	50-95	0	0	22.6629	721	2017-01-30	2017	1	1	1095	0	0	0	1.08	143.9	1	194	133	44.7	2.42	6.9	1.6	0.3						23	28	47	6.3	357	5.64	0	0
0	50-95	0	0	20.8117	32	2019-10-06	2019	10	2	1057	0	0	0	0.88	138.8	1	317	142	45.3	2.25	5.7	1.6	0.6	5.19	1.58	1.28	3.45	17.58	23	24	93	3.8	427	5.67	0	0
1	50-95	0	0	19.721	72	2021-08-30	2021	8	3	361	0	0	0	0.86	140.3	1.24	167	136	40.6	2.4	6.5	1.7	0.6	4.44	1.77	1.24	2.78	8.58	23	24	46	7.2	173	5.7	0	0
0	50-95	0	0	22.7074	721	2020-09-21	2020	9	3	704	0	0	0	1.04	140.7	1	161	153	45.5	2.41	6.4	0.9	0.2						23	19	56	2.73	309	5.7	0	0
1	50-95	0	0	23.3229	72	2018-02-03	2018	2	2	1095	0	0	0	1.01	136.2	0.79	97	140	NA	2.35	8.85	1.39	0.89	4.96	0.87	2.14	2.87	13.68	23	26	50	4.64	403	5.84	0	0
0	50-95	0	0	29.5159	72	2022-02-10	2022	2	2	198	0	1	0	0.88	141.4	1.06	156.2	146	45.4	2.27	7.58	1	0.32	4.32	1	1.36	2.52	16.65	23	31	93	3.4	283	5.88	0	0
1	50-95	0	0	31.9001	72	2019-08-07	2019	8	3	284	0	0	0	0.85	139	0.94	190	149	41.5	2.21	6	1	0.4	4.4	4.9	1.13	2.95	10.2	23	19	59	6	173	6	0	0
0	50-95	0	0	24.8232	32	2018-03-09	2018	3	2	1095	0	0	0	0.86	141.7	1.35	184	130	43.3	2.4	6.3	1.7	0.6	3.07	1.71	1.2	1.76	11.15	23	14	55	4.8	332	6.04	0	0
0	50-95	0	0	20	721	2021-07-28	2021	7	2	396	0	0	0	0.9	143.6	1.4	159	134	44.9	2.3	7.2	1.2	0.5						23	17	65	7.7	197	6.09	0	0
0	50-95	0	0	22.8928	32	2021-09-30	2021	9	3	315	0	0	1	0.73	139.3	0.69	71	101	31	2	8.8	0.7	0.8	3.16	0.54	1.38	1.61	23.13	23	34	64	6.5	199	6.16	0	1
0	50-95	0	0	21.3675	72	2019-07-28	2019	7	3	841	0	0	0	1.04	142.1	1.05	120	139	40.8	2.3	4.6	1.1	0.4						23	19	90	5.3	292	6.35	0	0
0	50-95	0	0	26.9745	32	2017-09-11	2017	9	2	1095	0	1	1	0.82	144.8	0.7	152	96	30.3	2.01	5.2	1.3	0.5						23	32	49	7.03	223	6.36	0	1
0	50-95	0	0	18.6395	52	2017-01-12	2017	1	1	1095	0	0	0	0.92	143.1	1.11	224	152	44.4	2.31	3.3	1.6	0.3	5.74	2.03	1.45	4.47	8.8	23	20	46	7.43	265	6.38	0	0
0	50-95	0	0	22.3288	32	2017-01-15	2017	1	2	1095	0	0	0	0.93	138.4	1.09	329	141	45	2.37	6.3	1.7	0.2	5.18	1.25	1.6	3.04	7.26	23	22	41	6.96	249	6.44	0	0
1	50-95	1	0	19.1001	32	2020-08-22	2020	8	2	738	0	0	0	1.11	140.9	1.22	144	131	47.5	2.24	5.3	1.5	0.3	4.01	0.94	1.46	2.26	7.98	23	16	52	4.7	235	6.45	0	0
0	50-95	0	0	28.0861	52	2017-09-09	2017	9	2	1095	0	0	0	1.01	142.1	1.07	198	134	41.6	2.37	4.12	1.72	0.35	5.34	2.83	1.31	3.64	7.01	23	18	60	5.62	274	6.63	0	0
0	50-95	0	0	19.025	52	2019-10-07	2019	10	2	1056	0	0	0	0.96	143.2	1.3	175	135	46.3	2.37	4.4	1.1	0.4	5.6	1.32	1.57	3.41	9.37	23	22	75	4.9	335	6.68	0	0
0	50-95	0	0	25.0995	32	2022-02-12	2022	2	2	195	0	0	0	1.03	141	1.19	222	154	44.2	2.3	4.8	1.3	0.3	3.28	0.78	1.4	1.5	8.14	23	25	47	5.1	184	6.73	0	0
0	50-95	0	0	22.6576	52	2017-04-22	2017	4	1	1095	0	0	0	0.73	132.8	1.21	394	128	32.4	1.99	9.3	1.3	0.7						23	22	52	7.1	149	6.8	0	0
0	50-95	0	0	22.0317	721	2021-03-12	2021	3	3	90	0	1	1	0.74	141.9	1.08	87	124	40.2	2.07	5.2	1.8	0.3						23	18	60	4.2	244	7.17	1	1
0	50-95	0	0	21.7962	72	2020-06-06	2020	6	3	810	0	0	0	0.91	139.4	1.11	147	154	38.3	2.23	3.7	1.2	0.6	4.11	1.21	1.09	2.34	13.89	23	18	58	6.7	185	7.53	1	1
1	50-95	0	0	21.2585	721	2021-08-26	2021	8	2	363	0	0	0	0.92	141.3	0.74	106.7	137.6	45.1	2.19	4.86	0.8	0.32	3.19	3.87	0.89	1.86	14.46	23	19	54	5.3	192	7.94	1	1
0	50-95	0	0	23.4375	22	2022-02-09	2022	2	2	202	0	0	0	0.82	142	1.48	311	136	47.6	2.33	4.4	2.9	0.6	4.75	1.31	2.17	2.86	10.86	23	20	78	5.8	402	8.24	1	1
0	50-95	0	0	22.1893	22	2022-01-07	2022	1	2	234	0	0	0	1.09	136.7	0.79	129	135	42	2.22	4.8	0.8	0.3	6.29	1.41	1.52	3.91	7.24	23	24	66	4.1	163	8.35	1	1
0	50-95	0	0	24.7967	32	2020-09-25	2020	9	3	700	0	0	0	0.87	137	0.83	83	126	41.8	2.03	7.1	0.8	0.3	2.61	0.85	0.94	1.47	7.42	23	34	44	5.7	114	8.54	1	1
0	50-95	0	0	17.5781	52	2019-11-07	2019	11	2	1016	0	0	0	0.89	139.6	0.97	171	103	37.5	2.11	10.1	0.6	0.3						23	25	37	4.7	146	8.61	1	1
0	50-95	0	0	25.9695	721	2022-01-17	2022	1	3	218	0	0	0	0.84	144.6	0.98	193	136	37	2.24	4.8	1.5	0.7	4.01	1.7	0.85	2.58	13.63	23	23	65	3.9	216	8.83	1	1
0	50-95	0	0	25.1533	22	2018-07-06	2018	7	2	1095	0	0	0	0.78	135.5	1.01	174	104	33.8	1.86	6.6	0.8	0.5	3.11	0.46	1.14	1.7	16.6	23	34	89	9.04	334	11.4	1	1
1	50-95	0	0	23.5228	721	2022-02-22	2022	2	3	182	0	1	0	0.92	137.8	1.32	232	124	40.4	2.31	2.5	1.11	0.3						23	19	42	5.6	253		0	0
1	50-95	0	0	22.4913	72	2021-11-28	2021	11	3	273	0	1	0	0.82	145.1	1.25	90	121	42	2.27	6.28	0.51	0.61						23	20	47	5.1	399		0	0
0	50-95	0	0	20.8117	721	2021-04-15	2021	4	1	497	0	0	0	0.92	138.2	1.4	144	108	29.3	2.12	3.93	1.7	0.71						23	52	57	4.6	356		0	0
0	50-95	0	0	29.1363	721	2021-02-10	2021	2	2	556	0	0	0	0.94	139	1.15	206	96	34.8	2.15	9.57	0.6	0.72						23	29	27	6.1	138		0	0
1	50-95	0	0	21.0772	52	2020-09-12	2020	9	2	706	0	0	0	0.77	140.2	1.11	129	83	37.1	2.22	4.06	0.56	0.35	3.59	1.13	1.43	1.91	14.17	23	18	65	10.1	218		0	0
1	50-95	0	0	21.2245	72	2020-08-17	2020	8	2	734	0	0	0	0.94	136.8	0.91	178	131	43.5	2.37	9.18	1.13	1.12						23	37	64	3.5	228		0	0
1	50-95	0	0	22.6562	721	2020-05-03	2020	5	3	835	0	0	0	0.84	138.8	0.93	184	94	35.4	2.13	7.48	0.86	0.65						23	24	47	6.9	143		0	0
1	50-95	0	0	26.1224	52	2019-10-27	2019	10	2	1035	0	0	0	0.73	136.9	0.84	70	88	33.6	2.27	3.61	0.81	0.27						23	27	81	5.7	306		0	0
0	50-95	0	0	23.4375	22	2019-09-03	2019	9	2	1088	0	0	0	0.91	140.6	0.74	107	96	35.2	2.13	9.16	0.92	0.07						23	33	78	8.4	318		0	0
0	50-95	0	0	15.6206	72	2019-03-13	2019	3	2	1095	0	0	0	0.79	139.6	0.87	138	142	44.3	2.37	6.36	0.77	0.38						23	24	82	6.6	415		0	0
0	50-95	0	0	17.9991	52	2018-04-08	2018	4	2	1095	0	0	0	0.88	141.5	1.01	145	153	43.1	2.41	4.01	1.21	0.75						23	44	65	5.5	222		0	0
1	50-95	1	1	23.5294	721	2019-10-02	2019	10	2	1039	0	0	0	0.84	141.4	1.47	311	113	38.2	2.26	3.5	1.9	0.4						22	16	45	4.5	234	3.91	0	0
0	50-95	0	0	16.5761	72	2017-01-22	2017	1	3	378	0	1	0	0.98	141.5	1.39	204	117	NA	2.33	2.9	1.3	0.3	3.82	0.5	1.04	2.38	6.73	22	22	200	5.57	214	4.2	0	0
0	50-95	0	0	25.3684	72	2017-03-01	2017	3	2	1095	0	0	0	1.04	141.8	0.64	238	131	42	2.23	11.1	1.4	0.3	4.51	2.04	1.31	2.85	10.8	22	27	54	4.7	285	4.2	0	0
1	50-95	0	0	19.3772	32	2019-09-09	2019	9	2	1083	0	0	0	0.91	141.4	0.82	146	119	46.4	2.43	8.9	0.8	0.3						22	22	53	5.8	363	4.43	0	0
0	50-95	0	0	20.2979	32	2018-10-08	2018	10	2	1095	0	0	0	1	142.5	1.11	110	126	41.1	2.18	4.9	1.6	0.4	4.8	0.92	1.86	2.44	10.41	22	17	43	6.5	253	4.43	0	0
0	50-95	0	0	26.0375	32	2020-07-15	2020	7	2	771	0	0	0	0.96	142.2	1.15	138	133	36.7	2.2	5.4	1.1	0.2	6.57	1.94	3.71	1.72	10.61	22	19	54	6	111	4.45	0	0
0	50-95	0	0	20.9223	72	2019-11-24	2019	11	3	1009	0	0	0	0.79	139.9	0.54	168	149	44.4	2.09	10.1	0.9	0.3	4.5	2.5	1.17	3.02	34	22	25	66	4.42	351	4.46	0	0
0	50-95	0	0	19.5109	72	2019-09-07	2019	9	3	226	0	0	0	0.84	139.1	1.16	326	138	NA	2.23	8.88	2.48	0.98	4.62	0.69	1.17	2.74	20.22	22	18	50	4.03	331	4.48	0	0
0	50-95	0	0	20.9458	52	2017-01-17	2017	1	2	65	1	0	0	0.92	144.4	1.15	189	121	39.4	2.21	5.16	2.12	0.64	3.5	0.92	1.29	1.63	5.9	22	20	44	3.7	266	4.54	0	0
1	50-95	0	0	20.5693	32	2021-01-01	2021	1	2	603	0	0	0	0.91	148.5	0.98	85	100	36.4	2.13	3.6	1.1	0.3	2.24	0.26	1.4	0.46	9.16	22	20	51	10.9	126	4.57	0	0
0	50-95	0	0	24.8358	32	2020-12-01	2020	12	3	635	0	0	0	0.79	140	0.86	148	144	38.6	2.05	8.5	1.6	0.4	4.26	0.76	1.08	2.96	16.89	22	16	57	5.4	165	4.57	0	0
0	50-95	0	0	22.5531	72	2017-11-06	2017	11	3	1095	0	0	0	0.98	142.1	1.33	181.4	146.7	42.8	2.11	6.59	1.18	0.63	4.93	1.19	1.58	2.69	12.09	22	18	70	9.17	230	4.61	0	0
0	50-95	0	0	32.8731	22	2021-09-13	2021	9	2	348	0	1	0	0.8	143.5	0.89	236	145	44.4	2.22	4.4	2	0.5						22	17	74	2.8	231	4.62	0	0
0	50-95	0	0	18.1667	32	2017-08-25	2017	8	2	1095	0	0	0	1	144	1.17	146	125	38.9	2.2	2.5	1.6	0.5	5.95	2.39	1.52	3.5	11.06	22	16	47	9.39	230	4.64	0	0
0	50-95	0	0	24.0346	72	2021-11-05	2021	11	2	294	0	1	0	0.86	141	1.4	218	139	44.4	2.25	4.7	1.9	0.6	4	1.11	0.9	3.12	13.19	22	16	71	4	400	4.7	0	0
0	50-95	0	0	22.0604	721	2019-01-17	2019	1	3	489	0	1	0	0.87	140.3	1.08	202	153	44.2	2.43	8.3	2.4	0.5						22	28	77	4.4	387	4.76	0	0
0	50-95	0	0	23.4465	721	2018-11-26	2018	11	2	1095	0	0	0	1.06	141.5	1.19	162	140	40.2	2.49	2.9	1.4	0.7	3.26	1.37	0.78	2.24	12.49	22	20	58	4.95	342	4.81	0	0
1	50-95	0	0	23.3898	72	2018-09-16	2018	9	3	84	0	0	0	1.06	142.2	1.3	263	142	40.7	2.26	3.29	1.67	0.42	4.2	0.95	1.35	2.64	7.95	22	16	50	7.7	279	4.88	0	0
0	50-95	0	0	18.7305	72	2020-11-23	2020	11	3	638	0	0	0	0.95	139.5	1.08	184	156	41	2.24	6.8	1	0.5	4.47	1.1	1.18	2.91	10.5	22	21	77	3	234	4.89	0	0
0	50-95	0	0	18.7305	32	2020-03-01	2020	3	2	913	0	0	0	0.73	141.3	1.11	163	139	37.8	2.17	4.1	1.9	0.7	4.56	0.93	1.22	2.87	21.16	22	18	84	8.3	293	4.89	0	0
0	50-95	0	0	18.7723	72	2019-09-28	2019	9	2	1059	0	0	0	0.97	138.6	1.13	176	148	39.5	2.28	2.9	1	0.3						22	20	80	9.6	186	4.89	0	0
0	50-95	0	0	23.2446	22	2019-01-18	2019	1	2	1095	0	0	0	0.78	139.4	0.92	99	90	27.7	1.91	5.13	0.5	0.36	4.16	0.71	0.97	2.7	13.69	22	18	63	3.9	455	4.91	0	0
1	50-95	0	0	23.9361	32	2018-03-21	2018	3	2	1095	0	0	0	1.02	141.8	1.07	188	130	39.6	2.18	7	1.3	0.2	5.44	2.18	1.47	3.69	11.32	22	20	46	4.9	263	4.93	0	0
0	50-95	0	0	16.221	72	2018-06-09	2018	6	2	135	0	0	0	1.02	138.8	0.99	147	113	40.6	2.3	3.5	0.9	0.4	5.32	2.92	1.3	3.55	5.11	22	22	51	5.56	229	4.94	0	0
0	50-95	0	0	21.6413	72	2019-02-21	2019	2	2	523	0	1	0	0.85	142.8	1.16	234	149	41.7	2.19	8.9	1.7	1	5.41	1.25	1.25	3.62	13.27	22	24	72	5.3	298	4.95	0	0
1	50-95	0	0	22.2658	72	2020-12-14	2020	12	2	128	0	1	0	1.04	137.8	1.12	201	151	42.4	2.32	5.7	1.3	0.6	4.28	1.37	1.22	3.07	8.93	22	19	66	7.39	283	4.96	0	0
0	50-95	0	0	23.9865	721	2017-11-22	2017	11	3	1058	0	0	0	0.95	138.4	0.95	163	143	39.4	2.12	8.1	0.5	0.3	5.01	0.95	1.45	2.81	42.92	22	20	66	5.9	298	4.96	0	0
0	50-95	0	0	22.0317	32	2020-09-28	2020	9	2	697	0	0	0	0.9	141.4	1.11	202	127	43	2.13	5.2	1.7	0.5	3.86	0.84	1.24	2.6	13.93	22	25	88	8.4	260	5.08	0	0
1	50-95	0	0	22.9069	72	2021-05-14	2021	5	2	465	0	0	0	0.89	144.3	1.08	205	126	43.2	2.26	6.9	1.7	0.2	5.34	0.92	1.84	3.13	15.15	22	23	41	7.24	202	5.16	0	0
0	50-95	0	0	20.3125	32	2021-01-04	2021	1	1	602	0	0	0	0.87	143.3	1.03	256	141	41.7	2.25	3.9	1.4	0.5						22	24	57	4.4	221	5.18	0	0
0	50-95	0	0	15.7735	721	2017-12-06	2017	12	3	28	1	0	0	1.03	141.4	1.41	171	116	37	2.13	1.39	1.62	0.39	5.95	1.74	1.47	4.07	16.3	22	26	64	8.84	427	5.19	0	0
0	50-95	0	0	22.7233	32	2020-12-19	2020	12	2	615	0	0	0	0.94	141.2	0.96	178	155	42.2	2.22	6.9	2.5	0.4						22	25	77	5.1	506	5.25	0	0
0	50-95	0	0	21.7796	32	2018-07-03	2018	7	2	1095	0	0	0	0.95	141.4	1.12	144	137	40.5	2.28	4.3	0.9	0.2	4.15	0.52	1.61	2.37	8.12	22	22	48	5.67	253	5.26	0	0
1	50-95	0	0	24.8016	52	2022-04-29	2022	4	2	122	0	0	0	0.93	141.8	1.25	196	130	44.9	2.37	5.4	1.3	0.4	5.53	1.53	1.35	3.61	8.27	22	16	53	5.6	256	5.36	0	0
0	50-95	0	0	24.3142	32	2018-08-03	2018	8	2	1095	0	0	0	0.95	140.1	1.15	187	127	44.1	2.42	7.7	0.6	0.1	4.18	0.88	1.31	2.67	13.54	22	27	50	4.82	241	5.38	0	0
0	50-95	0	0	17.7778	22	2022-06-13	2022	6	2	79	0	0	0	0.9	131.8	1.07	75	71	29.5	2.01	6.53	0.4	0.54	2.82	0.81	1.16	1.53	5.75	22	25	52	5.5	136	5.39	0	0
0	50-95	0	0	20.3125	32	2021-10-27	2021	10	2	309	0	0	0	0.85	140.4	0.85	219	127	41.5	2.18	13.1	0.7	0.6						22	25	66	3.5	400	5.39	0	0
1	50-95	0	0	27.2363	32	2019-10-21	2019	10	2	862	0	0	0	0.92	146.4	0.85			40.2	2.12				4.42	2.36	1.14	3.44	12.1	22	22	82	6.89	199	5.41	0	0
0	50-95	0	0	21.9135	32	2018-03-15	2018	3	2	1095	0	0	0	1.06	140.9	1.13	173	131	40.1	2.11	4.47	1.97	0.33	4.74	2.53	1.31	2.83	12.92	22	20	49	4	187	5.41	0	0
0	50-95	0	0	23.4375	22	2020-12-04	2020	12	2	633	0	0	0	0.82	142.8	1.04	104	151	42	2.01	6.9	0.7	0.7	3.46	1.64	1.26	2.17	19.93	22	22	65	4.8	409	5.46	0	0
1	50-95	0	0	16.5289	72	2020-07-01	2020	7	3	526	0	1	0	1.03	141.6	1.19	111	140	43.9	2.27	3.4	1.6	0.4	4.61	1.3	1.59	2.81	9.99	22	22	38	4.7	259	5.47	0	0
1	50-95	1	0	25.7873	72	2018-04-03	2018	4	3	1095	0	1	1	0.93	142.8	1.12	274	119	44.3	2.35	6.1	1.7	0.5	4.91	0.5	1.59	2.19	9.63	22	31	45	3.68	236	5.48	0	1
0	50-95	0	0	28.8883	721	2017-05-31	2017	5	3	546	0	0	0	0.86	141.5	1	167	108	34	2.1	3.3	1.2	0.4	3.77	0.89	1.1	2.72	24.17	22	24	86	6.9	368	5.49	0	0
0	50-95	0	0	24.0346	32	2019-09-24	2019	9	2	1067	0	1	1	0.83	141.5	1.13	162	126	41.5	2.33	4.4	2.3	0.4						22	17	55	4.1	191	5.5	0	1
1	50-95	0	0	25.3444	32	2019-04-30	2019	4	2	1095	0	0	0	0.97	141.3	0.95	185	135	40.7	2.2	3.4	1.3	0.4	4	0.69	1.2	2.42	14.64	22	20	71	6.4	212	5.6	0	0
0	50-95	0	0	22.8928	32	2021-10-13	2021	10	2	319	0	1	1	0.81	137.7	1.07	106	114	41.9	2.21	4.9	0.8	0.4	4.47	1.6	0.82	3.18	12.94	22	32	57	4.6	240	5.66	0	1
0	50-95	0	0	18.4911	32	2019-05-25	2019	5	3	1095	0	0	0	0.84	145.5	1.17	154	143	42.9	2.13	4.8	1.2	0.4	3.63	1.04	0.86	2.19	11.48	22	18	76	4.7	365	5.74	0	0
1	50-95	0	0	27.6886	32	2017-06-28	2017	6	2	1095	0	0	0	0.96	142.8	1.17	170	127	41.1	2.36	4.9	1.4	0.4	3.3	0.7	1.35	1.8	10.91	22	19	51	6.14	442	5.79	0	0
0	50-95	0	0	17.9426	72	2018-09-07	2018	9	2	575	0	0	0	0.89	136.1	0.8	277	159	39.9	2.3	12.9	0.8	0.8	4.3	0.84	1.28	2.62	11.52	22	21	64	3.14	240	5.82	0	0
0	50-95	0	0	22.317	52	2020-07-24	2020	7	2	766	0	0	0	0.9	143	1.13	105.3	127	42.2	2.31	5.26	1	0.61	4.63	2.96	1.14	2.62	6.9	22	20	44	6.1	342	5.83	0	0
0	50-95	0	0	18.9706	721	2018-11-16	2018	11	2	1095	0	0	0	0.83	140.9	1.04	179	149	40.9	2.26	8.6	0.5	0.6	4.17	1.09	1.67	2.17	11.13	22	19	77	5.4	349	5.86	0	0
0	50-95	0	0	29.1363	72	2021-05-07	2021	5	3	460	0	0	0	0.88	138.5	1.35	229	145	47.1	2.36	8.8	2.8	0.7						22	29	75	6.9	477	5.87	0	0
0	50-95	0	0	22.0386	32	2019-03-16	2019	3	2	1095	0	0	0	1.05	140.1	1.13	169	120	38.4	2.14	8.9	0.6	0.7	3.69	0.73	1.41	1.98	13.67	22	22	49	5.6	131	5.87	0	0
0	50-95	0	0	24.2188	22	2020-12-19	2020	12	2	618	0	0	0	0.92	142.6	1.04	176	139	39.7	2.14	7.3	1.4	0.9	3.81	0.64	1.25	2.1	22.09	22	20	82	5.6	233	5.9	0	0
0	50-95	0	0	22.8624	52	2021-10-30	2021	10	2	303	0	0	0	0.92	143.8	0.91	178	118	38.9	2.13	3.2	1.7	0.7	4.99	1.23	1.63	2.91	10.12	22	19	47	4.7	119	5.97	0	0
0	50-95	0	0	24.4444	22	2021-02-17	2021	2	3	552	0	0	0	0.91	139.8	1.09	269	126	40.2	2.11	7	1.6	0.7	5.17	1.04	1.24	3.74	11.17	22	21	65	4.4	297	5.99	0	0
1	50-95	0	0	26.5625	32	2020-06-22	2020	6	1	795	0	0	0	0.71	139.2	1.05	114	131	38.6	2.15	5.1	0.7	0.4	3.94	0.77	1.39	2.14	8.87	22	29	77	3.9	272	5.99	0	0
0	50-95	0	0	23.9312	72	2017-11-02	2017	11	3	1095	0	0	0	0.94	139.6	0.96	221	147	NA	2.3	6.6	0.9	0.3	7.15	0.89	2.37	3.86	6.41	22	25	100	5.83	168	6	0	0
1	50-95	0	0	21.0498	42	2022-05-27	2022	5	2	93	0	0	0	0.99	137.5	1.11	131	130	43.7	2.29	6.3	0.6	0.5	4.75	0.83	1.62	3.01	8.74	22	25	37	3.9	219	6.01	0	0
0	50-95	0	0	19.0193	22	2017-03-21	2017	3	2	1095	0	0	0	0.9	143.6	0.76	76	109	39.3	2.31	7.2	0.8	0.6	4.28	0.63	1.74	2.26	10.39	22	28	53	8.58	214	6.02	0	0
0	50-95	0	0	20.8117	22	2021-12-28	2021	12	2	236	0	0	0	0.94	137.9	1.03	212	144	42.6	2.34	6.4	1.6	0.2						22	22	64	5.3	208	6.07	0	0
0	50-95	0	0	24.4451	52	2017-10-18	2017	10	2	1095	0	0	0	1.08	138.9	1.05	197	136	40.7	2.35	7.3	1.2	0.5	4.26	0.76	1.73	2.09	7.72	22	23	50	6.06	209	6.07	0	0
0	50-95	0	0	19.5312	22	2021-04-26	2021	4	1	491	0	1	0	0.7	135.4	1.1	137	117	39	2.02	7.8	0.8	0.2	2.55	0.65	1.03	1.5	16.83	22	29	74	3.9	325	6.19	0	0
1	50-95	0	0	27.0552	22	2020-05-31	2020	5	3	819	0	0	0	0.81	141.2	1.29	440	111	39.8	2.31	6.8	2.2	0.7	3.53	0.91	1.15	2.07	9.31	22	38	77	3.9	311	6.2	0	0
0	50-95	0	0	22.2222	52	2019-06-13	2019	6	2	1095	0	0	0	0.86	143.4	0.91	106	153	39.4	2.17	4.7	0.9	0.6	4.11	1.56	1.15	2.51	10.29	22	25	81	5.6	254	6.3	0	0
1	50-95	0	0	22.4678	721	2021-08-01	2021	8	3	167	0	0	0	0.81	138.4	0.88	150	128	40	2.32	9.3	0.4	0.4						22	31	42	4.4	317	6.38	0	0
0	50-95	0	0	23.74	32	2020-06-01	2020	6	3	815	0	0	0	0.77	138.4	1.48	134	115	40.6	2.22	5.7	0.8	0.5						22	29	52	4.1	301	6.4	0	0
0	50-95	0	0	22.09	72	2017-06-06	2017	6	2	1095	0	0	0	0.83	140.9	0.61	154	132	40.6	2.1	12.6	0.6	0.3	5.27	1.47	1.29	3.33	14.02	22	30	65	7.5	283	6.4	0	0
1	50-95	1	0	19.487	72	2021-05-31	2021	5	2	450	0	0	0	1.02	139.6	1.24	119	126	35.2	2.25	12.9	1.2	0.7						22	39	84	19	390	6.42	0	0
0	50-95	0	0	24.6548	42	2019-12-04	2019	12	2	998	0	1	0	1.05	142.2	1.21	159	133	40.2	2.24	5.3	1	0.2						22	16	62	4.4	246	6.44	0	0
0	50-95	0	0	24.974	32	2022-04-28	2022	4	2	122	0	0	0	0.84	140.6	1.22	140	114	39.4	2.09	3.4	1.4	0.4						22	18	48	7.2	261	6.45	0	0
1	50-95	0	0	23.6614	72	2020-12-21	2020	12	2	615	0	0	0	0.85	144.1	1.17	99	106	36	2.12	3.2	0.7	0.4	4.49	0.54	1.88	2.07	12.79	22	23	53	8.5	178	6.61	0	0
0	50-95	0	0	29.1363	42	2020-08-15	2020	8	3	742	0	1	0	0.87	140.7	1.32	233	122	39	2.23	5.1	1.3	0.4						22	22	53	3.8	231	6.81	0	0
0	50-95	0	0	18.734	721	2017-01-23	2017	1	2	1095	0	0	1	0.97	142.1	0.91	150	134	40.1	2.39	4.7	0.6	0.3	4.16	1.78	1.22	2.58	10.05	22	21	41	5.16	150	6.82	0	1
0	50-95	0	0	21.2432	32	2017-09-22	2017	9	2	1095	0	0	0	1.06	139.2	1.2	238	126	45	2.45	10.6	1.5	0.2	3.64	0.55	1.68	1.57	7.13	22	25	53	7.34	378	6.97	0	0
0	50-95	0	0	29.8997	32	2019-06-06	2019	6	2	1095	0	0	0	0.82	142	0.99	125	80	37.3	2.15	7.1	1.2	0.9	3.33	0.72	1.51	1.7	10.72	22	34	63	10.2	260	7.27	1	1
0	50-95	0	0	19.313	52	2019-10-20	2019	10	2	1043	0	0	0	0.85	142.8	1.22	179	135	37.4	2.32	1.4	2	0.2	4.35	0.79	1.23	2.52	17.04	22	23	73	6.4	203	7.28	1	1
1	50-95	1	0	25.2493	22	2022-01-17	2022	1	1	217	0	0	0	0.93	145.5	1.01	105	102	35.8	2.17	4.6	0.8	0.5						22	44	56	9.49	257	7.38	1	1
1	50-95	0	0	27.6172	72	2017-07-13	2017	7	2	1095	0	0	0	0.84	141.9	1.25	135.2	153	46.4	2.35	5.87	1.58	0.5	3.26	0.51	1.32	2.04	11.92	22	18	61	5.16	197	7.39	1	1
0	50-95	0	0	17.7778	721	2021-10-23	2021	10	3	308	0	0	0	0.86	138.2	0.34	96	155	40.2	2.36	7.72	0.4	0.37	3.2	0.51	1.5	1.66	4.26	22	47	84	9.6	391	7.51	1	1
1	50-95	0	0	22.0386	22	2020-08-08	2020	8	3	743	0	0	0	1.03	136.8	0.95	203	129	42.9	2.31	8.1	2	0.9	4.5	0.81	1.52	2.79	8.96	22	22	40	3.8	325	7.88	1	1
0	50-95	0	0	21.4844	22	2021-01-16	2021	1	2	587	0	0	0	0.77	133.8	0.9	249	113	41.2	1.63	9.6	0.7	0.5	3.3	0.66	1.17	1.93	10.13	22	25	61	4.8	295	8.26	1	1
0	50-95	0	0	24.974	721	2022-05-15	2022	5	3	92	0	0	0	0.74	134.5	1.19	135	133	40.8	2.36	4	0.9	0.4	5.17	0.99	1.28	3.44	16.95	22	33	84	5.1	369	8.5	1	1
0	50-95	0	0	30.2222	72	2020-07-03	2020	7	1	787	0	0	0	0.76	141	1.13	188	151	42.3	2.21	8.5	1.5	0.7						22	23	68	6	380	8.57	1	1
0	50-95	0	0	20.7008	32	2021-04-05	2021	4	1	510	0	0	0	0.97	138	1.36	216	129	46.5	2.55	7.3	1.2	0.5						22	26	56	5.5	375	9.38	1	1
1	50-95	0	0	25.6489	42	2021-04-12	2021	4	1	504	0	0	0	0.95	138.5	1.21	154	130	39.5	2.14	6.5	0.8	0.4	3.58	0.5	1.48	1.81	14.11	22	24	46	5.1	221	10.22	1	1
1	50-95	0	0	20.6288	32	2017-03-01	2017	3	1	287	0	0	0	0.86	131.9	1.28	138	95	34	2.11	4.75	0.62	0.28	3.73	0.8	1.31	2.09	8.47	22	21	47	5.9	209	10.98	1	1
1	50-95	0	0	24.8016	721	2021-09-02	2021	9	3	357	0	1	0	0.91	144	1.16	237	124	40	2.15	20	0.6	0.3						22	36	54	10.7	334	11.37	1	1
1	50-95	0	0	26.6319	72	2017-10-05	2017	10	2	1095	0	0	0	0.95	137.4	0.87	190	153	39.7	2.31	9.31	0.88	0.95	4.87	0.97	1.54	2.12	15.84	22	18	62	6.33	335	17.68	1	1
0	50-95	0	0	29.3085	32	2022-04-11	2022	4	2	138	0	0	0	0.77	142.5	0.96	183	101	34.2	2.1	6.22	0.96	0.49						22	23	77	9.4	192		0	0
0	50-95	0	0	21.3593	72	2021-01-31	2021	1	4	259	1	0	0	0.9	139.6	1.4	225	129	38	2.2	9.63	1.6	0.77						22	38	55	4.9	328		0	0
0	50-95	0	0	20.4444	32	2021-07-31	2021	7	2	310	1	0	0	0.92	137	1.48	751	142	32.4	2.28	5.27	2.1	1.6						22	58	73	5.4	346		0	0
0	50-95	0	0	22.5827	22	2021-05-29	2021	5	2	453	0	0	0	0.92	141	0.8	274	150	40.1	2.18	17.82	0.75	0.78						22	18	77	7.8	395		0	0
1	50-95	0	0	24.2215	72	2021-05-14	2021	5	2	453	0	0	1	0.95	144.5	1.32	131	114	41.1	2.41	4.9	1.59	0.48						22	39	98	14.6	532		0	1
1	50-95	0	0	20.0692	32	2019-10-05	2019	10	2	1054	0	0	0	0.88	145.3	0.95	267	153	45.1	2.35	6.88	1.67	0.68						22	32	71	4.9	445		0	0
0	50-95	0	0	24.8154	32	2019-07-07	2019	7	2	1095	0	0	0	0.9	138.7	0.9	198	119	40.4	2.09	3.2	1.05	0.29						22	32	66	5.5	234		0	0
0	50-95	0	0	26.5957	32	2018-11-26	2018	11	2	1095	0	0	0	0.76	140	1.24	251	127	43.7	2.26	7.78	3.18	0.92						22	35	71	2.9	423		0	0
0	50-95	0	0	20.6679	22	2018-09-10	2018	9	2	1095	0	0	0	0.79	137.8	0.64	189	113	39.7	2.42	12.01	0.97	0.33						22	27	65	6.6	392		0	0
0	50-95	0	0	26.8163	52	2017-11-14	2017	11	1	1095	0	0	0	0.9	136.3	0.67	209	127	43.4	2.23	8.74	0.92	0.6						22	33	42	3.2	273		0	0
0	50-95	0	0	23.8751	72	2020-01-08	2020	1	2	957	0	0	0	1.09	144.5	0.82	210	135	43.6	2.16	13	0.8	0.2	4.56	1.33	1.13	3.08	15.39	21	34	63	7.2	398	3.84	0	0
0	50-95	0	0	18.3655	52	2019-04-13	2019	4	2	818	1	0	0	1.01	139.7	1.52	197	158	42.7	2.29	6.3	1.9	0.7	3.08	0.45	1.05	1.84	4.43	21	20	56	6.5	430	3.88	0	0
0	50-95	0	0	25.1486	22	2022-03-13	2022	3	2	166	0	0	0	0.95	141.7	1.24	237	129	37.7	2.3	3.7	1.2	0.4	4.24	1.42	1.38	2.52	12.09	21	17	55	8.5	292	4.25	0	0
0	50-95	0	0	18.7305	721	2020-12-12	2020	12	2	616	0	0	0	0.75	143.6	1.06	117	118	36.8	2.22	2.5	0.6	0.5						21	40	33	4.5	65	4.37	0	0
0	50-95	0	0	25.0838	42	2022-01-08	2022	1	2	230	0	0	0	0.86	139.3	0.82	100	159	39.1	2.14	2.6	2	0.4						21	24	78	9.31	243	4.39	0	0
0	50-95	0	0	19.09	721	2020-02-25	2020	2	3	906	0	0	0	0.94	144.9	1.07	170.5	159.5	40.7	2.25	6.65	1.6	0.78	5.92	1.08	1.55	4.35	11.26	21	22	80	5.37	244	4.45	0	0
0	50-95	0	0	17.861	721	2018-09-17	2018	9	2	1095	0	0	0	0.9	141.9	1.45	214.6	140.3	49.3	2.36	3.27	2.69	0.27	5.63	0.85	2.17	3.02	10.9	21	26	51	7.29	197	4.62	0	0
0	50-95	0	0	23.2717	72	2017-04-20	2017	4	2	1095	0	0	0	0.96	142.1	1.47	145	148	41.7	2.3	3.4	1.5	0.4	4.01	0.56	1.3	2.19	15.6	21	17	85	5.4	403	4.66	0	0
0	50-95	0	0	14.0202	721	2021-10-14	2021	10	2	315	0	0	0	0.82	143.7	1.31	137	131	41.1	2.28	1.8	1.1	0.3	3.47	0.7	1.12	2.3	12.42	21	17	81	7.5	273	4.74	0	0
0	50-95	0	0	23.029	32	2018-09-05	2018	9	3	1095	0	0	0	1.02	141.8	1.48	200	132	38.4	2.41	2.8	1.3	0.3	4.3	1.97	1.05	2.91	14.35	21	18	44	5.29	190	4.75	0	0
0	50-95	0	0	21.9438	32	2018-10-24	2018	10	2	1095	0	0	0	1.01	143.4	0.87	152.2	163.6	43.5	2.27	6.66	1.37	0.59	3.63	1.62	1.1	2.54	12.3	21	21	64	5	336	4.76	0	0
0	50-95	0	0	25.8364	32	2018-05-07	2018	5	3	1095	0	0	0	0.79	142	1.16	168	142	40.8	2.31	5.8	1.2	0.6						21	19	80	5.21	514	4.91	0	0
0	50-95	0	0	22.041	22	2018-05-09	2018	5	2	1095	0	0	0	0.95	141.6	0.98	205	140	44.1	2.37	7.6	0.9	0.3	3.29	0.61	1.16	1.71	14.39	21	21	63	5.93	331	4.93	0	0
0	50-95	0	0	26.5625	22	2021-12-11	2021	12	2	262	0	0	0	0.96	140.6	1.28	191	135	39.8	2.24	4.5	1	0.3	4.65	2.92	1.01	2.96	9.7	21	26	55	4.5	219	4.98	0	0
0	50-95	0	0	22.1173	72	2018-04-07	2018	4	2	1095	0	1	1	0.98	141.5	0.78	124	104	41.1	2.13	3	1.1	0.2						21	20	58	5.87	171	4.98	0	1
0	50-95	0	0	22.8928	22	2020-02-19	2020	2	3	741	1	0	0	0.85	140.3	0.99	117	146	41.3	2.32	5.6	1.2	0.5	5.02	0.6	1.26	3.37	12.3	21	21	70	6.4	274	5.07	0	0
0	50-95	0	0	23.8751	32	2020-03-06	2020	3	1	905	0	1	0	0.97	140.1	1.02	157	114	36.9	2.11	4.7	1.1	0.7	4.4	0.63	1.48	2.33	11.87	21	28	66	8.3	333	5.07	0	0
0	50-95	0	0	21.0953	72	2018-02-19	2018	2	2	884	0	0	0	0.89	143.3	0.98	121	123	37	2.08	3.2	1.5	0.3						21	28	51	5.41	276	5.12	0	0
0	50-95	0	0	23.335	72	2017-10-05	2017	10	2	1095	0	1	0	0.98	143.8	1.19	156	135	38.2	2.23	6.3	0.9	0.5						21	29	67	6.48	252	5.16	0	0
1	50-95	1	0	23.8751	42	2021-10-14	2021	10	2	318	0	0	1	1.01	140.3	0.96	140	122	39.7	2.16	3.3	1.1	0.4						21	19	45	7.2	182	5.18	0	1
0	50-95	0	0	25	32	2019-11-01	2019	11	2	1031	0	0	0	0.83	137.4	0.66	174	138	45.8	2.21	10.5	0.8	0.5	4.02	0.51	1.43	2.22	8.71	21	26	42	5.3	270	5.19	0	0
1	50-95	0	0	22.4859	72	2019-05-30	2019	5	2	1095	0	0	0	1.06	143.6	1.15	167	146	37.5	2.08	4.3	1	0.3						21	25	55	4.91	293	5.24	0	0
0	50-95	0	0	27.0189	721	2020-04-04	2020	4	2	868	0	0	0	1.05	139.2	1.01	127	148	45.1	2.24	6.7	0.6	0.3						21	25	73	6.8	420	5.25	0	0
1	50-95	0	0	22.1672	72	2020-04-03	2020	4	2	564	0	0	0	0.97	140.9	0.9	219	157	45.2	2.12	10.98	1.63	0.56						21	20	63	6.9	306	5.26	0	0
0	50-95	0	0	16.4366	72	2021-11-12	2021	11	3	254	0	0	0	0.87	140.9	0.99	162	137	37.1	2.2	6.6	1.4	0.6	4.02	2.14	0.77	2.68	16.38	21	23	97	6	521	5.35	0	0
0	50-95	0	0	20.7031	32	2021-12-24	2021	12	2	248	0	0	0	0.86	140.2	0.84	148	138	43.6	2.2	6.9	1.1	0.5	3.27	1.15	0.86	2.22	15	21	28	71	5.5	426	5.42	0	0
1	50-95	0	0	28.6197	721	2020-04-06	2020	4	2	746	0	1	0	0.95	144.5	1.73	239.2	129.6	42.5	2.5	4.25	1	0.63						21	15	56	4.99	221	5.43	0	0
0	50-95	0	0	23.2205	32	2018-12-14	2018	12	2	1095	0	0	0	1.02	140.5	0.91	223	134	39.8	2.22	8.9	0.9	0.1						21	20	75	6.23	271	5.5	0	0
0	50-95	0	0	19.025	72	2019-08-30	2019	8	3	1090	0	0	0	0.89	140.9	1.26	222	140	46.3	2.4	3.8	1.4	0.4	4.88	1.42	1.59	2.8	9.84	21	29	56	7.8	189	5.53	0	0
1	50-95	0	0	17.301	32	2020-05-15	2020	5	2	817	0	0	0	0.97	140.5	1	157	144	43.9	2.25	4.5	0.9	0.5	6.09	1.38	1.37	3.71	10.22	21	13	57	3.2	198	5.54	0	0
0	50-95	0	0	21.7195	22	2017-09-04	2017	9	2	1095	0	0	0	1.07	144.6	1.09	127	120	39.9	2.25	5.2	1.6	0.4	3.09	2.42	1.06	1.56	11.26	21	22	44	7.69	172	5.55	0	0
0	50-95	0	0	23.1696	32	2018-02-25	2018	2	2	1095	0	0	1	0.93	140.3	1.15	177	132	40.8	2.1	6.1	1.7	0.5	4.42	0.77	1.61	2.31	15.09	21	20	46	5.6	229	5.56	0	1
0	50-95	0	0	30.2978	22	2021-10-07	2021	10	2	329	0	0	0	0.83	140.2	0.99	307	147	41.6	2.08	10.5	2.5	0.7						21	20	80	3.7	348	5.62	0	0
1	50-95	0	0	25.3134	32	2017-11-21	2017	11	2	1095	0	0	0	1	145.6	1.13	312	134	43.5	2.25	7.1	3.9	0.8	6.18	0.94	1.73	2.93	5.05	21	22	49	5.13	241	5.62	0	0
1	50-95	0	0	18.8922	22	2018-03-07	2018	3	2	1095	0	1	0	0.99	140.8	0.96	223	142	44	2.2	8.6	1	0	3.35	0.98	1.23	1.94	9.8	21	23	51	6.3	227	5.66	0	0
1	50-95	0	0	19.0311	721	2022-02-12	2022	2	2	196	0	0	0	0.93	140.2	1.4	145	120	40.1	2.22	4.4	1.4	0.6	6.5	0.71	1.81	4.16	10.64	21	14	40	5.9	219	5.67	0	0
1	50-95	0	0	25.5155	721	2019-12-09	2019	12	2	989	0	1	0	0.94	140.8	0.83	142	98	33.3	2	4.6	1.2	0.5	3.98	0.56	1.5	2.6	17.03	21	76	76	9.21	307	5.68	0	0
0	50-95	0	0	22.081	42	2017-12-18	2017	12	2	1095	0	0	0	0.8	140.2	0.61	207	134	41.2	2.25	14.9	0.4	0.7	2.58	0.31	1.06	1.16	28.31	21	30	45	5.8	292	5.7	0	0
1	50-95	0	0	26.7075	72	2018-02-05	2018	2	2	1095	0	1	1	0.83	140.6	0.98	154	138	39.8	2.19	4.6	1.2	0.7	3.76	0.96	1.31	2.12	11.69	21	23	80	11.37	399	5.75	0	1
0	50-95	0	0	15.591	721	2017-07-14	2017	7	2	1095	0	0	0	0.86	138.9	1.3	138	144	47.1	2.4	9	0.8	0.4	5.04	1.23	1.57	3.57	10.85	21	29	47	4.78	277	5.77	0	0
0	50-95	0	0	22.8624	32	2022-03-10	2022	3	2	172	0	0	0	0.91	139.4	0.96	150	141	41.4	2.11	7.6	1.3	0.7	3.6	0.61	1.52	1.73	14.44	21	22	61	6.1	289	5.79	0	0
0	50-95	0	0	22.1776	72	2017-07-06	2017	7	2	577	0	0	0	0.75	139.3	0.85	203	96	34.2	1.91	13.1	0.6	0.4						21	41	40	4.44	231	5.8	0	0
0	50-95	0	0	26.2287	721	2017-10-12	2017	10	1	1095	0	0	0	0.87	144.3	1.14	222	126	44	2.2	8.6	1.4	0.2						21	22	43	8.31	356	5.84	0	0
1	50-95	0	0	19.487	72	2020-12-18	2020	12	3	120	0	0	0	0.96	140.6	0.94	207	130	44.2	2.33	13.5	0.9	0.4	4.03	1.85	1.22	2.4	7.79	21	23	58	4.6	290	5.9	0	0
0	50-95	0	0	35.1562	721	2021-12-23	2021	12	2	247	0	1	0	0.77	139.2	0.75	232	133	41.2	2.08	9.7	1.1	0.8	3.53	2.21	0.93	2.28	21.23	21	24	66	5.1	226	5.91	0	0
0	50-95	0	0	15.3368	721	2019-05-13	2019	5	3	1095	0	0	0	0.87	138.2	1.04	183.6	138.2	38.6	2.22	4.91	0.62	0.51	3.39	0.42	1.32	2.07	7.65	21	23	62	4.51	225	5.91	0	0
0	50-95	0	0	18.2222	22	2021-02-27	2021	2	3	548	0	0	0	0.87	142.7	1.16	203	140	44.3	2.39	5.8	1.1	0.4	3.54	1.32	1.38	1.94	10.47	21	18	92	5.8	351	5.92	0	0
1	50-95	0	0	22.7732	72	2018-12-18	2018	12	3	1095	0	0	0	0.89	139.7	0.74	234	129	40.9	2.43	6.2	0.8	0.4	4.06	1.28	1.45	2.25	22.17	21	24	60	6.5	321	5.98	0	0
0	50-95	0	0	20.0288	32	2021-05-19	2021	5	3	464	0	0	0	0.82	143.9	1.65	164	149	45	2.27	5.7	0.8	0.6	2.58	0.55	1.15	1.36	8.6	21	27	71	4.7	381	5.99	0	0
0	50-95	0	0	19.2277	32	2020-08-21	2020	8	2	529	0	1	0	0.96	138.5	1.18	229	99	32.5	2.16	6.9	1.6	0.7	3.98	1.36	0.97	2.65	13.98	21	24	75	4.5	237	5.99	0	0
0	50-95	0	0	17.9315	72	2018-02-28	2018	2	3	1095	0	1	0	0.94	141.2	0.8	112	143	38.3	2.18	5.4	0.8	0.5	3.29	0.6	1.45	1.42	7.01	21	25	65	4.6	184	6.01	0	0
0	50-95	0	0	24.4444	42	2019-12-09	2019	12	2	992	0	0	0	0.74	139.7	1.01	233	130	39.6	2.24	10.6	2.4	0.8						21	19	89	4	340	6.05	0	0
1	50-95	0	0	26.079	32	2020-12-31	2020	12	2	600	0	0	0	1.17	141.4	0.96	212	108	34.1	2.09	4.2	3	1	3.67	1.7	0.9	2.44	6.07	21	27	45	4.5	347	6.13	0	0
0	50-95	0	0	22.2222	22	2021-02-04	2021	2	2	571	0	0	0	0.7	137.8	1.25	155	143	43.7	2.24	9.3	1.2	0.8						21	46	89	5.1	286	6.17	0	0
0	50-95	0	0	20	32	2019-04-15	2019	4	3	261	1	0	0	0.94	137.7	1.03	170	108	40.8	2.32	14.94	0.7	0.75						21	34	55	5.3	299	6.28	0	0
0	50-95	0	0	23.9583	72	2018-11-10	2018	11	2	1095	0	0	0	0.87	141	1.08	228	120	40.6	2.17	5.95	2	0.39	5.24	1.03	1.57	3.33	11.94	21	17	44	4.19	279	6.28	0	0
0	50-95	0	0	21.4844	22	2020-07-27	2020	7	2	764	0	0	0	0.86	142.7	1.16	173	132	42.3	2.27	4.6	1.1	0.4	5.19	1.04	1.69	2.66	13.79	21	19	67	7.3	236	6.52	0	0
0	50-95	0	0	25.6312	32	2019-08-23	2019	8	3	1095	0	0	0	0.9	143.3	1.34	237	135	46.9	2.18	8.8	1.3	0.7						21	25	63	2.8	298	6.53	0	0
1	50-95	0	0	25.6624	721	2017-04-02	2017	4	3	313	0	0	1	0.85	137.3	1.09	220	114	38.7	2.2	6.3	0.6	0.7	4.37	0.59	1.51	2.65	7.3	21	26	36	4.3	155	6.69	0	1
0	50-95	0	0	20	72	2021-02-20	2021	2	2	554	0	0	0	0.71	137.4	0.82	84	137	38.3	2.2	6.2	0.6	0.4						21	25	61	4.9	170	6.71	0	0
1	50-95	1	1	24.4898	32	2021-02-26	2021	2	2	547	0	0	0	0.82	142.8	0.9	195	146	39.4	2.17	11.2	1.1	0.4	3.94	0.86	1.36	2.34	7.3	21	31	66	5.96	258	6.96	0	0
1	50-95	1	1	19.721	32	2021-12-25	2021	12	2	247	0	0	0	0.91	142.9	0.76	126	118	42	2.21	7.6	0.4	0.7	2.65	0.43	1.06	1.14	16.07	21	28	61	6.9	186	7.28	1	1
0	50-95	0	0	22.5827	32	2018-12-22	2018	12	1	1095	0	0	0	0.98	141.2	0.92	135	158	42.2	2.2	6.8	1	0.6						21	18	70	4.2	444	7.34	1	1
0	50-95	0	0	19.5101	32	2020-01-29	2020	1	3	940	0	0	0	0.95	141.1	1.22	196	126	40.9	2.27	4.2	1.1	0.5	4.3	3.25	0.95	2.65	4.49	21	21	31	4.09	234	7.58	1	1
0	50-95	0	0	25.4767	72	2022-06-03	2022	6	3	85	0	0	0	0.74	131	1.09	148	120	33.1	2	4.23	1.1	0.66	3.92	0.94	1.15	2.24	11.38	21	24	45	4.6	206	7.87	1	1
0	50-95	0	0	16.0383	72	2019-10-14	2019	10	3	1042	0	0	0	0.91	142.2	1.04	147	126	39.1	2.26	12.1	0.8	0.6						21	19	68	8.62	422	7.93	1	1
0	50-95	0	0	24.6479	72	2018-03-01	2018	3	3	49	1	1	0	0.89	139.4	0.95	176	134	41	2.32	8.7	0.5	0.2	4.9	2.08	1.24	3.35	12.69	21	22	43	4.1	258	8.31	1	1
0	50-95	0	0	24.6713	721	2019-11-01	2019	11	2	1021	0	0	0	0.89	140.4	0.97	135	133	41.8	2.27	5.3	1.4	0.5						21	24	64	6.89	344	8.4	1	1
0	50-95	0	0	19.6311	22	2019-09-03	2019	9	2	1084	0	1	0	0.75	142.5	2.17	130	129	40.8	2.43	6.7	0.7	0.7						21	21	114	8.1	446	8.59	1	1
0	50-95	0	0	16.8152	32	2017-06-11	2017	6	2	1095	0	0	0	0.82	140.7	0.48	144	109	40.5	1.99	8.4	0.7	0.1	4.3	0.69	1.32	2.55	13.25	21	28	58	4.2	262	8.7	1	1
0	50-95	0	0	17.8887	52	2018-08-31	2018	8	2	1095	0	0	0	0.92	137.1	1.05	260	114	43.3	2.19	10.6	0.9	0.8						21	21	67	8.8	350	9.09	1	1
1	50-95	0	0	24.3934	32	2018-10-10	2018	10	2	1095	0	0	0	0.99	139	1.18	187	141	44.4	2.36	7.9	1	0.3	4.42	3.23	0.97	2.98	29.86	21	28	77	6	481	10.29	1	1
1	50-95	0	0	26.2237	721	2018-11-25	2018	11	2	1095	0	0	0	1	140.9	0.75	125	116	39.3	2.25	10.1	1.3	0.1						21	24	81	7.82	329	12.45	1	1
1	50-95	0	0	25.6055	72	2018-12-21	2018	12	2	1095	0	0	0	0.78	143.2	0.89	138	100	36.9	2.1	3.9	0.4	0.5	2.49	0.97	0.68	1.52	25.81	21	11	63	12.8	306	14.68	1	1
1	50-95	0	0	30.9298	22	2017-10-12	2017	10	2	1095	0	0	0	0.76	144.9	0.86	211.4	119.6	32.9	2.16	13.72	1.09	0.52	4.43	0.74	1.32	2.68	4.59	21	18	62	12.15	359	15.79	1	1
0	50-95	0	0	19.3728	42	2018-08-24	2018	8	2	1095	0	0	0	0.84	134.2	1.05	141	166	42.3	2.5	11.3	1.1	0.3	5.1	1.95	1.23	3.47	26.14	21	28	152	15.6	510	24.49	1	1
0	50-95	0	0	22.5069	721	2022-06-06	2022	6	3	77	0	1	0	0.9	143.3	0.52	148	140	40.2	2.16	11.9	0.5	0.69						21	22	73	3.4	270		0	0
1	50-95	1	1	26.8274	42	2021-07-25	2021	7	2	398	0	0	0	0.86	138.1	1.04	81	86	37.2	2.3	4.49	0.42	0.25						21	31	186	12.1	409		0	0
0	50-95	0	0	26.7094	22	2020-09-29	2020	9	1	403	1	0	0	0.89	136.8	1.03	290	52	35.5	2.03	8.24	1.5	0.79						21	25	46	2.3	271		0	0
0	50-95	0	0	17.7778	72	2021-01-16	2021	1	2	586	0	0	0	0.83	139.7	1.36	200	131	39.7	2.19	9.21	1.3	0.74						21	24	55	4.5	355		0	0
0	50-95	0	0	20.4294	22	2019-09-28	2019	9	2	648	1	0	0	0.86	133.6	1.16	253	121	38.5	2.18	8.71	0.6	0.47						21	24	52	4.9	158		0	0
1	50-95	1	1	25.3906	52	2020-11-09	2020	11	2	652	0	0	0	0.86	143.9	0.9	204	119	42.2	2.28	8.86	1.15	0.46	5.19	3.5	1.24	3.46	10.71	21	26	74	5.5	285		0	0
0	50-95	0	0	29.3848	72	2020-10-09	2020	10	2	665	0	0	0	0.99	146.4	1.27	153	111	33.5	2.07	2.66	1.1	0.39						21	23	63	4.1	246		0	0
1	50-95	0	0	26.449	32	2019-08-06	2019	8	2	1095	0	0	0	0.82	133.6	0.86	76	88	31.3	2.05	5.89	1.26	0.75						21	26	63	6.6	241		0	0
0	50-95	0	0	23.0652	721	2018-02-24	2018	2	2	1095	0	1	0	0.88	136.5	1.3	213	114	37.5	2.13	7.57	0.93	0.42						21	24	39	4.9	215		0	0
1	50-95	0	0	26.4544	721	2017-11-17	2017	11	2	1095	0	1	0	0.75	135.8	1.05	135	108	39.7	2.2	5.97	0.64	0.19						21	31	57	6.6	292		0	0
0	50-95	0	0	19.3278	72	2017-10-14	2017	10	2	1095	0	1	1	0.92	141	0.74	143	138	40.3	2.23	9.77	0.72	0.68						21	46	74	8.4	276		0	1
1	50-95	0	0	27.0416	22	2021-07-26	2021	7	2	374	0	0	0	0.95	140.7	1.22	148	132	40.2	2.18	5.12	1.41	0.59						20	21	48	4	187	3.75	0	0
0	50-95	0	0	25.3608	72	2018-08-15	2018	8	3	1095	0	0	0	0.97	141	1.28	218.1	129.4	42.3	2.34	7.14	1.5	0.47	5.16	1.92	1.81	3.16	7.88	20	18	57	5.27	217	4	0	0
0	50-95	0	0	22.659	52	2017-03-30	2017	3	2	1095	0	0	0	0.97	142.7	1.11	96	121	37.1	2.05	3.7	0.9	0.3						20	22	48	5.1	221	4.19	0	0
0	50-95	0	0	26.3349	72	2022-05-12	2022	5	3	99	0	1	1	0.92	143.8	0.93	154	151	41	2.17	5.05	1.02	0.74	4.92	2.18	1.13	3.02	15.05	20	27	59	6.92	217	4.28	0	1
0	50-95	0	0	24.3778	32	2017-03-12	2017	3	2	1095	0	0	0	0.85	142.5	1.12	134.6	125	40.2	2.22	2.94	1.12	0.45						20	20	52	5.64	238	4.43	0	0
0	50-95	0	0	18.3749	72	2018-04-03	2018	4	3	1095	0	0	0	0.91	141.9	1.07	148	142	45.2	2.46	9	1	0.5	4.81	0.87	1.45	3.53	62.45	20	30	71	6.03	344	4.46	0	0
1	50-95	0	0	22.929	22	2018-10-15	2018	10	2	1095	0	1	1	0.85	141.9	0.96	131	129	35.8	2.24	2.4	1	0.5	3.78	0.66	1.44	2.13	16.29	20	26	71	8.35	323	4.51	0	1
0	50-95	0	0	21.6311	32	2021-08-08	2021	8	2	385	0	0	0	0.79	140.6	1.18	120	110	39.2	2.21	2.5	3.1	0.7	5.07	1.76	1.27	3.49	10.57	20	20	77	7.3	194	4.64	0	0
1	50-95	0	0	21.4533	72	2022-04-17	2022	4	2	133	0	1	0	1.01	141	1.5	182	129	40.5	2.23	2.4	1.8	0.3	6.7	2.49	1.55	4.37	15.52	20	17	60	4.4	311	4.69	0	0
0	50-95	0	0	28.7714	22	2022-04-20	2022	4	2	131	0	0	0	0.94	140.6	1.21	362	132	37.6	2.29	5.7	1.6	0.2	4.2	0.97	1.23	2.77	10.67	20	27	52	3.05	248	4.72	0	0
0	50-95	0	0	25.2994	22	2019-03-23	2019	3	2	1095	0	0	0	0.84	141.9	1.04	94	156	39.9	2.09	10.5	1.7	0.7	3.85	0.98	0.97	2.48	17.3	20	17	85	3.8	308	4.74	0	0
1	50-95	1	1	20.7612	22	2019-10-06	2019	10	2	1056	0	0	0	0.96	142.7	1.08	180	122	44.1	2.21	3.2	1.6	0.4						20	20	36	8.4	221	4.76	0	0
0	50-95	0	0	20.1383	72	2018-03-22	2018	3	3	1095	0	1	0	0.91	140.4	1.1	215	149	42.1	2.29	4.7	1.5	0.6	4.5	0.8	1.72	2.59	11.68	20	20	52	6.03	235	4.97	0	0
0	50-95	0	0	27.3438	22	2019-09-29	2019	9	3	1062	0	1	0	0.88	141.5	1.15	276	131	42.5	2.14	3.8	2.5	0.6	3.42	1.43	1.32	1.37	6.66	20	21	55	2.5	222	4.98	0	0
0	50-95	0	0	25.6268	32	2018-08-17	2018	8	2	1095	0	0	0	0.9	138.8	0.75	143	134	43.2	2.27	10.2	0.5	0.4	5.14	0.95	1.68	3.24	15.07	20	26	65	7.5	302	5.06	0	0
0	50-95	0	0	20.9282	72	2018-09-23	2018	9	3	348	0	1	0	0.89	140.1	0.96	216	137	41.6	2.17	2.9	0.8	0.2						20	24	43	4.16	289	5.07	0	0
0	50-95	0	0	19.3692	721	2017-12-21	2017	12	3	371	0	0	0	0.94	142	1.14	179	116	34.8	2.12	5.6	1.1	0.4						20	22	47	4.6	210	5.08	0	0
1	50-95	0	0	23.4375	22	2019-12-14	2019	12	2	980	0	0	0	0.81	140.8	0.91	189	127	42	2.07	9.8	0.9	0.3						20	21	88	8.6	299	5.09	0	0
0	50-95	0	0	27.6888	32	2019-07-21	2019	7	2	1095	0	0	0	0.89	145.9	1.14	177	122	41.1	2.12	4	1.6	0.3	3.82	0.8	1.41	2.54	9.35	20	21	66	5	251	5.16	0	0
0	50-95	0	0	25.8689	721	2018-01-10	2018	1	2	1095	0	0	0	1.08	141.4	1.15	233	104	41.8	2.31	5.3	2.3	0.5	4.47	1.03	1.52	2.6	6.37	20	24	52	8.69	290	5.16	0	0
0	50-95	0	0	21.1951	72	2019-11-21	2019	11	2	331	0	0	0	1.03	140.6	1.05	156	129	43.4	2.27	4.2	1.7	0.7						20	21	91	11.5	593	5.18	0	0
0	50-95	0	0	21.9182	32	2020-05-28	2020	5	2	819	0	0	0	0.96	141.5	1.08	255	124	36.9	2.2	3.5	1.3	0.5	4.29	0.78	1.68	2.24	6.53	20	23	41	4.33	126	5.19	0	0
0	50-95	0	0	18.75	32	2021-11-02	2021	11	1	301	0	0	0	0.86	140.9	1.07	93	110	39.2	2.41	4.3	1.1	0.4						20	17	62	7.2	274	5.25	0	0
0	50-95	0	0	28.764	22	2019-06-16	2019	6	2	1095	0	1	0	0.92	142.8	0.93	163	131	41.9	2.17	6.7	1.2	0.5	2.84	0.7	1.01	1.38	10.48	20	25	65	4.6	253	5.25	0	0
0	50-95	0	0	22.8928	72	2020-01-15	2020	1	2	953	0	1	0	0.81	145.2	1.33	117	123	36.3	2.13	2.5	1.6	0.3						20	24	68	6.2	182	5.27	0	0
0	50-95	0	0	23.2335	22	2022-03-23	2022	3	2	160	0	0	0	0.98	138.1	1.12	308	148	47.3	2.16	8.9	1.7	0.6						20	20	68	5.1	357	5.28	0	0
0	50-95	0	0	27.4008	72	2018-11-17	2018	11	2	626	1	0	0	0.99	141.9	1.19	173.2	122.2	42.4	2.23	3.59	0.46	0.27	3.25	0.9	1.27	1.7	8.77	20	18	58	7.06	312	5.29	0	0
0	50-95	0	0	17.7778	52	2021-10-05	2021	10	2	326	0	0	0	0.88	143.3	1.54	126	133	45	2.42	4.1	1.4	0.3	5.52	1.21	1.77	3.3	11.3	20	20	61	4.7	273	5.3	0	0
0	50-95	0	0	22.2222	22	2021-05-08	2021	5	2	154	1	0	0	0.84	142.2	1.23	187	134	41.6	2.28	4.1	1.3	0.3	4.25	1.17	1.29	2.49	24.56	20	21	69	6.4	278	5.35	0	0
1	50-95	0	0	18.4932	32	2017-03-19	2017	3	2	595	0	0	0	1.07	142.8	1.04			49.4	2.39									20	17	48	4.9	237	5.35	0	0
1	50-95	0	0	21.2585	52	2019-02-24	2019	2	2	1095	0	0	0	0.89	141.4	0.94	131	130	39.5	2.08	4.9	1.4	0.6	4.2	0.99	1.23	2.71	17.97	20	21	81	6	310	5.35	0	0
0	50-95	0	0	21.2075	32	2018-11-23	2018	11	2	1095	0	0	0	1.1	139.9	1.11	241	156	NA	2.16	6.7	1.9	0.9	4.82	1.5	1.29	2.78	38.49	20	22	200	3.8	397	5.52	0	0
0	50-95	0	0	40	52	2021-01-09	2021	1	2	593	0	0	0	0.85	137.8	1.21	236	116	29.4	2.07	5	0.5	0.6	3.46	0.95	1.05	2.14	12.04	20	15	98	7.1	278	5.55	0	0
0	50-95	0	0	25.502	721	2017-08-01	2017	8	1	1095	0	0	0	1.03	144.8	1.18	182	124	42.7	2.41	7.3	0.8	0.7	4.1	0.8	1.64	2.33	13.33	20	25	50	5.45	204	5.67	0	0
0	50-95	0	0	17.7778	32	2022-02-11	2022	2	3	53	1	0	0	0.86	135.4	1.31	172	124	40.5	2.31	4.3	1.3	0.3						20	26	90	6	234	5.71	0	0
0	50-95	0	0	21.9907	22	2018-10-18	2018	10	3	1095	0	0	0	0.9	141.9	0.9	205.7	125.2	39.4	2.1	4.59	0.65	0.68	2.39	0.61	1.05	1.52	15.09	20	17	82	3.37	373	5.75	0	0
0	50-95	0	0	23.934	22	2017-08-16	2017	8	2	1095	0	0	0	0.98	142.1	0.77	162	131	NA	2.11	6.58	1.11	0.69	4.66	1.51	1.32	2.99	14.34	20	25	50	3.76	369	5.81	0	0
0	50-95	0	0	21.8404	721	2017-11-07	2017	11	2	1095	0	1	1	1.04	143.4	1.14	108.8	114.6	40.4	2.3	9.2	0.89	0.21						20	27	77	8.5	311	5.82	0	1
0	50-95	0	0	23.8751	32	2019-12-11	2019	12	2	989	0	0	0	1.08	138.6	0.59	117	148	42	2.24	6.8	0.6	0.6	3.69	1.01	0.99	2.34	12.89	20	24	74	3.3	241	5.85	0	0
0	50-95	0	0	18.75	32	2021-06-28	2021	6	2	427	0	0	0	0.9	122.8	1.04	129	116	40.6	2.21	4.9	0.6	0.6	2.68	0.38	1.25	1.33	5.92	20	32	61	4.7	180	5.88	0	0
1	50-95	0	0	24.977	32	2019-09-18	2019	9	2	365	0	0	0	1	141.1	1.03	69	147	41.7	2.29	3.3	0.6	0.3						20	19	63	4.7	189	5.95	0	0
0	50-95	0	0	23.1403	52	2017-08-25	2017	8	2	1095	0	0	0	0.89	145.3	1.33	266	135	46.4	2.58	9.5	1.3	0.4	4.77	1.5	1.33	2.91	12.57	20	19	52	6.82	291	5.95	0	0
0	50-95	0	0	21.9154	72	2017-07-17	2017	7	2	1095	0	1	0	0.97	139.6	0.63	162	116	39.6	2.12	6.7	1.2	0.7	2.82	1.56	0.9	2.02	18.59	20	36	97	6.9	224	6	0	0
0	50-95	0	0	28.5274	32	2017-09-04	2017	9	2	1095	0	0	0	1.02	139.3	0.94			42.9	2.23									20	20	42	5.95	469	6.03	0	0
0	50-95	0	0	26.3465	32	2020-09-02	2020	9	2	727	0	0	0	1.02	141	0.93	109	134	36.5	1.95	4.6	1.4	0.7						20	21	50	5.4	232	6.08	0	0
0	50-95	0	0	30.1103	32	2019-03-09	2019	3	2	511	1	0	0	0.87	141	0.87	145	102	38.6	2.04	4.6	1.1	0.5	3.13	0.53	1.42	1.41	12.26	20	28	44	3.9	220	6.16	0	0
1	50-95	0	0	19.916	72	2017-12-07	2017	12	2	1095	0	0	0	0.96	140.8	1.23	267	157	52.2	2.52	9.7	1	0.3	4.23	1.38	1.47	2.89	8.57	20	24	64	6.57	278	6.24	0	0
0	50-95	0	0	23.0399	32	2018-07-18	2018	7	2	1095	0	1	0	0.9	146.2	0.92	241	105	42.9	2.21	5.7	1.5	0.5	3.77	1.68	1.32	2.48	6.21	20	31	51	4.36	278	6.25	0	0
0	50-95	0	0	19.7709	72	2019-12-28	2019	12	3	967	0	0	0	0.84	138.9	0.85	242	141	40.7	2.24	7.4	0.9	0.5						20	28	57	5	202	6.28	0	0
1	50-95	1	0	20.7362	72	2018-09-15	2018	9	2	1095	0	0	0	0.97	140.4	0.62	205	140	44.9	2.13	11.7	1.4	0.1						20	30	60	8.1	254	6.29	0	0
0	50-95	0	0	23.2335	22	2021-11-14	2021	11	2	285	0	0	0	0.83	135.5	1.34	84	121	35.5	2.08	5.89	0.6	0.41	3.01	1.17	1.09	1.9	14.11	20	42	37	4.3	227	6.33	0	0
0	50-95	0	0	23.3958	32	2017-11-19	2017	11	3	854	1	0	0	0.99	140	1.09	126	133	NA	2.17	2.7	0.5	0.4	3.47	0.6	1.25	1.75	14.92	20	22	100	8.35	304	6.35	0	0
0	50-95	0	0	24.0346	52	2022-05-21	2022	5	2	102	0	0	0	0.79	141	1.16	214	89	41.7	2.17	5.5	1.6	0.7	5.09	0.77	1.22	3.76	7.92	20	73	46	4.7	99	6.39	0	0
0	50-95	0	0	15.9066	72	2020-09-16	2020	9	3	506	0	0	0	1.06	141.7	0.76	154	146	41.2	2.14	7.19	1.48	0.8	5.44	1.38	1.34	3.25	7.34	20	20	46	4.72	229	6.47	0	0
1	50-95	0	0	24.3995	721	2017-04-02	2017	4	2	1095	0	1	0	1.05	139.4	0.96	117.5	118.2	41.4	2.35	11.5	0.5	0.26	4.8	0.8	1.8	2.93	8.11	20	28	56	7.67	325	6.49	0	0
1	50-95	0	0	23.03	72	2020-09-20	2020	9	2	707	0	0	0	0.97	142.1	1.38	122	158	48.6	2.52	4.1	1.2	0.3	4.49	2.09	1.06	3.13	17.12	20	14	85	6.7	234	6.5	0	0
0	50-95	0	0	20.83	72	2019-12-21	2019	12	2	979	0	0	0	0.81	136	1.15	88	77	30	1.99	6.15	1.6	0.72	4.28	0.77	1.37	2.61	15.92	20	21	99	10	297	6.52	0	0
0	50-95	0	0	23.1111	32	2017-08-05	2017	8	2	1095	0	0	0	0.97	143.9	1.22	120	118	39.4	2.32	2.1	0.5	0.2	3.92	0.98	1.46	1.79	21.78	20	30	45	4.28	220	6.57	0	0
0	50-95	0	0	23.1156	52	2017-09-07	2017	9	2	1095	0	0	0	0.96	142.8	1.18	135	138	39.8	2.31	3.4	0.9	0.3	4.5	1.16	1.23	3.04	7.53	20	16	52	5.12	229	6.63	0	0
0	50-95	0	0	18.2877	32	2018-02-08	2018	2	3	570	0	0	0	1.22	139.4	1.12	187.1	151.3	40.6	2.27	4.58	1.23	0.58	4.74	1.31	1.45	2.91	10.74	20	18	47	6.4	202	6.67	0	0
0	50-95	0	0	24.6241	32	2017-01-31	2017	1	2	1095	0	0	0	0.9	138.8	1.02	80	123	NA	2.09	4.6	0.64	0.38	4.1	0.78	1.51	2.33	10.98	20	22	100	6.29	159	6.78	0	0
0	50-95	0	0	20.9572	32	2021-09-26	2021	9	2	338	0	0	0	1.03	138.4	0.97	237	99	37.4	2.23	6	1.7	0.2						20	24	36	4.5	189	7.01	1	1
1	50-95	1	0	19.487	72	2021-10-20	2021	10	2	304	0	0	0	0.89	140.8	1.19	170	121	39.3	2.26	3.1	1.3	0.5	3.7	2.63	0.88	2.5	11.88	20	16	54	12	365	7.03	1	1
0	50-95	0	0	25.3906	52	2019-10-12	2019	10	2	1048	0	0	0	0.84	139.9	0.98	196	139	44.4	2.31	7.7	0.7	0.1	5.71	0.19	1.93	2.87	9.11	20	22	53	3.5	238	7.07	1	1
0	50-95	0	0	29.2421	32	2019-04-22	2019	4	3	1095	0	1	0	0.88	137.7	0.96	217	112	39.1	2.28	9.3	0.6	0.2						20	19	77	6	342	7.36	1	1
0	50-95	0	0	15.3615	32	2018-07-23	2018	7	3	870	0	0	0	1.02	141	1.2	285	120	NA	2.18	5.16	1.74	0.35	5.79	2.29	1.46	4.11	11.44	20	21	100	4.49	276	7.39	1	1
0	50-95	0	0	18.849	721	2021-05-26	2021	5	3	458	0	0	0	1.05	138.2	0.81	79	125	46.9	2.34	5.7	1.6	0.6						20	19	59	4.55	166	7.7	1	1
0	50-95	0	0	23.4375	22	2020-09-25	2020	9	2	697	0	0	0	0.88	142.4	0.84	82	126	41.5	2.27	7.3	0.6	0	4.44	0.55	1.79	2.53	2.9	20	24	44	4.3	184	7.93	1	1
0	50-95	0	0	28.8415	22	2020-12-08	2020	12	2	629	0	0	0	0.88	141.1	1.15	287	142	47.1	2.52	4.26	2.3	0.5	5.45	2.89	1.25	3.26	27.72	20	18	37	7.8	332	7.99	1	1
0	50-95	0	0	25.3906	32	2021-10-03	2021	10	2	323	0	0	0	0.81	142	1.27	186	141	30.9	1.9	3.2	1.1	0.5	2.48	0.63	0.98	1.5	23.12	20	37	72	8.9	319	8.06	1	1
0	50-95	0	0	22.2222	72	2021-11-05	2021	11	2	291	0	0	0	0.77	143	1.09	184	143	42	2.34	6.5	2.6	0.9	5.64	3.04	1.52	2.93	5.99	20	17	72	4.7	260	8.5	1	1
1	50-95	0	0	19.2672	72	2021-11-11	2021	11	3	287	0	0	0	0.88	144.3	1.09	140	111	43.4	2.35	5.5	1.3	0.6	4.86	2.43	1.35	2.93	16.03	20	23	96	9.9	404	8.52	1	1
1	50-95	0	0	22.0386	32	2019-09-10	2019	9	2	318	1	1	0	0.99	144.1	1.03	235	122	43.7	2.22	4.5	0.8	0.4	3.92	0.6	1.64	2.05	13.15	20	24	56	6.4	175	8.82	1	1
1	50-95	0	0	24.2538	32	2018-01-19	2018	1	2	1095	0	0	0	0.99	142.3	1.17	158	109	41.9	2.19	14.8	1.1	0.4	5.26	1.12	1.49	3.09	13	20	25	68	9.98	262	12.98	1	1
0	50-95	0	0	14.324	72	2021-03-15	2021	3	2	529	0	0	0	0.83	136.8	1.04	301	132	34.8	2.43	5	1.5	0.4	4.78	2.18	1.06	3.17	14.56	20	17	60	6.51	342	17.75	1	1
0	50-95	0	0	24.8748	72	2021-11-27	2021	11	2	126	0	0	0	0.85	135.5	1.13	264	127	38.8	2.15	13.94	1.29	0.81						20	33	64	4	275		0	0
0	50-95	0	0	31.8668	52	2022-04-25	2022	4	2	126	0	0	0	0.83	142.4	1.01	320	151	30.1	2.09	10.65	1.3	0.68						20	35	64	3.9	211		0	0
1	50-95	0	0	21.3052	721	2019-03-26	2019	3	3	147	0	0	0	0.66	141.1	0.81	170	129	41.4	2.16	9.78	0.47	0.7						20	31	69	5.4	331		0	0
0	50-95	0	0	22.7183	72	2019-12-19	2019	12	3	432	1	1	0	0.92	137.1	0.78	167	153	51.6	2.43	8.27	0.82	0.49						20	46	84	4.9	437		0	0
0	50-95	0	0	25.3906	42	2021-03-24	2021	3	2	522	0	0	0	0.96	146.5	0.69	271	120	46.7	2.19	13.58	0.76	0.77	5.58	1.84	1.59	3.81	15.95	20	34	56	7.6	316		0	0
1	50-95	0	0	22.2229	72	2018-10-16	2018	10	3	564	0	0	0	0.92	137.7	1.08	151	124	39	2.24	4.9	1.46	0.49						20	25	49	4.7	315		0	0
1	50-95	0	0	24.3375	721	2021-01-16	2021	1	2	588	0	0	0	0.61	138.7	0.97	147	118	33.6	2.14	5.19	0.51	0.57						20	20	55	6.3	350		0	0
0	50-95	0	0	18.2222	72	2020-12-24	2020	12	3	609	0	1	0	1.02	135.4	1.35	136	107	31.7	2.15	5.38	1.5	0.76						20	21	81	7.6	283		0	0
1	50-95	0	0	24.2215	52	2020-06-30	2020	6	2	791	0	0	0	0.63	142.5	1.13	189	76	32.6	2	6.96	1.2	0.98	3.05	0.84	1.29	1.13	22.62	20	15	63	8.7	328		0	0
0	50-95	0	0	26.2227	32	2020-03-03	2020	3	2	909	0	0	0	0.7	139.3	1.04	119	106	36	2.15	5.53	1.1	0.46						20	22	87	5.4	279		0	0
0	50-95	0	0	19.0371	72	2019-08-01	2019	8	2	1012	0	1	0	0.85	137.1	0.51	281	168	41.3	2.14	14.92	1.06	0.94						20	36	91	6	256		0	0
0	50-95	0	0	23.1579	32	2019-11-02	2019	11	1	1016	0	0	0	0.96	131.3	1.28	188	148	46.6	2.33	7.05	1.35	0.44						20	34	52	6.9	333		0	0
0	50-95	0	0	20	72	2019-10-10	2019	10	3	1048	0	1	0	1.02	143.4	0.86	150	119	37.3	2.06	7.58	1.1	0.54	4.85	1.96	1.05	3.12	40.03	20	32	142	5.7	380		0	0
0	50-95	0	0	23.8416	32	2018-05-05	2018	5	2	1095	0	0	0	0.9	138.7	1.22	83	113	43.5	2.27	4.02	1.6	0.28						20	30	55	4.7	196		0	0
0	50-95	0	0	25.5777	22	2018-01-12	2018	1	2	1095	0	0	0	0.95	143	1	93	80	36	2.17	4.87	1.18	0.5						20	31	304	15.2	247		0	0
0	50-95	0	0	19.8781	721	2017-11-26	2017	11	2	1095	0	1	0	0.81	142.4	1.06	185	122	33.3	2.08	5.8	0.61	0.32						20	46	118	12.1	391		0	0
1	50-95	0	0	25.3906	52	2022-03-24	2022	3	2	153	0	1	1	0.92	145.1	1.61	229	116	37.2	2.31	8.84	1.27	0.85	4.84	1.85	1.3	3.2	15.85	19	25	58	3.5	307	3.59	0	1
1	50-95	0	0	21.2245	32	2020-08-24	2020	8	3	530	0	0	0	0.84	138.9	1.02	228	113	42.3	2.27	8.35	1.15	0.56	4.01	1.18	1.3	2.44	25.94	19	14	78	7.3	377	3.64	0	0
1	50-95	0	0	21.4536	32	2020-03-16	2020	3	3	340	0	0	0	0.94	140.6	1	249	118	44.7	2.23	12.1	0.8	0.2						19	28	47	4.7	164	3.7	0	0
0	50-95	0	0	21.1651	72	2018-02-12	2018	2	3	1095	0	0	0	0.99	144.3	0.76	259	140	45	2.16	5.23	1.9	0.37	4.85	1.33	1.33	2.83	9.64	19	25	74	5.35	429	3.77	0	0
0	50-95	0	0	24.8235	22	2017-08-28	2017	8	2	915	0	0	0	0.95	145.7	1.04	135	89	42.1	2.36	6.6	0.9	0.4	4.27	1.34	1.46	2.67	8.47	19	26	36	4.42	212	4.11	0	0
0	50-95	0	0	17.4707	52	2021-09-24	2021	9	2	339	0	0	0	0.84	141	1.38	230	131	42.6	2.5	9.8	1.4	1	4.01	1.5	1.15	2.85	16.08	19	20	56	6.32	352	4.33	0	0
1	50-95	0	0	25.3139	22	2018-02-20	2018	2	2	1095	0	1	0	0.86	141.7	0.7	263	139	48.3	2.46	10.9	0.9	0.3	4.67	1.9	1.29	2.8	13.86	19	16	44	3.7	324	4.38	0	0
0	50-95	0	0	25.2174	721	2021-10-23	2021	10	2	304	0	0	0	0.94	142.4	0.99	207	124	36.8	2.12	2.8	1.4	0.3	4.69	1.67	1.29	3.4	17.24	19	20	79	7.4	248	4.54	0	0
0	50-95	0	0	19.2618	22	2017-05-09	2017	5	1	1095	0	0	0	1	142.3	0.78	195	142	39.3	2.17	8.1	0.9	0.3	4.42	0.57	1.69	2.34	12.95	19	24	63	8.9	243	4.6	0	0
1	50-95	1	1	21.7993	72	2022-05-13	2022	5	2	103	0	0	0	0.67	142.2	0.97	204	120	42.8	2.07	7.4	1	0.5						19	36	53	3.8	440	4.83	0	0
0	50-95	0	0	28.8889	72	2019-03-06	2019	3	2	1095	0	1	1	0.84	142.3	1.36	198	119	38.1	2.19	2.5	1.5	0.7	4.36	0.69	1.67	2.2	11.51	19	22	66	7.1	243	4.9	0	1
0	50-95	0	0	24.2424	32	2021-05-31	2021	5	2	456	0	0	0	0.91	141.3	1.03	173	145	37.7	2.14	2.7	0.8	0.3	3.21	1.63	0.73	2.1	11.3	19	18	45	6.7	197	4.96	0	0
0	50-95	0	0	19.6881	72	2020-04-30	2020	4	3	843	0	0	0	0.95	141.9	1.05	180	125	39.8	2.23	3.2	1.5	0.5	7.95	1.22	1.96	5.64	10.31	19	20	50	9.56	291	4.96	0	0
1	50-95	0	0	25.9516	22	2021-12-12	2021	12	2	260	0	0	0	0.75	134.7	1.26	153	106	36.7	2.14	4.9	0.8	0.2	4.55	0.89	1.62	2.39	16.56	19	27	39	5.2	313	4.99	0	0
0	50-95	0	0	22.1511	32	2018-02-25	2018	2	2	139	1	0	1	1.01	143.2	1.24	126	154	44.2	2.22	4.8	0.8	0.5	4.44	1.21	1.22	2.81	14.88	19	16	42	7.8	320	5.02	0	1
0	50-95	0	0	24	52	2019-08-12	2019	8	2	1095	0	1	0	0.82	143.7	0.94	154	119	42.3	2.28	7.3	1	0.4	4.62	2.2	1.3	2.53	10.2	19	19	59	5.8	197	5.02	0	0
0	50-95	0	0	23.5116	22	2017-04-13	2017	4	2	1095	0	0	0	0.95	141.9	1.14	173	128	44	2.44	4.7	0.9	0.4	4.73	0.77	1.66	2.79	11.91	19	26	67	5.75	226	5.09	0	0
0	50-95	0	0	23.6918	72	2018-03-12	2018	3	2	706	0	0	0	0.88	139.3	0.87	180	139	39.6	2.19	5.2	1.5	0.5	3.49	1.28	1.13	2.43	8.8	19	38	54	4.3	260	5.12	0	0
1	50-95	0	0	19.1553	721	2019-08-16	2019	8	3	1094	0	0	0	0.91	144.2	1.2	138	121	34.8	2.21	3.8	0.9	0.3	5	1.22	1.3	3.22	16.95	19	26	69	6.49	325	5.18	0	0
0	50-95	0	0	21.2277	72	2017-12-27	2017	12	2	342	0	1	0	0.95	140.7	0.85	202	128	39.4	2.17	4.1	1.5	0.4	4.31	0.78	1.3	2.67	10.62	19	30	74	7.02	224	5.21	0	0
0	50-95	0	0	19.4771	72	2019-11-07	2019	11	2	1015	0	0	0	0.93	144.2	0.81	184	153	39.3	2.19	8.2	1.3	1						19	25	97	4.9	273	5.21	0	0
1	50-95	1	1	22.4913	22	2020-03-12	2020	3	2	890	0	0	0	0.88	139.5	1.28	194	120	38.7	2.25	2.8	3.2	0.5	4.28	1.08	1.91	1.92	29.97	19	25	43	5.4	220	5.24	0	0
0	50-95	0	0	29.278	32	2020-08-15	2020	8	2	743	0	0	0	0.8	137.4	0.82	196	153	44.3	2.35	7.7	0.9	0.5						19	19	73	5.2	268	5.34	0	0
1	50-95	1	0	24.2363	52	2018-04-06	2018	4	2	1095	0	0	0	1	141.6	1.18	183	139	39.7	2.16	3.4	2.1	0.5	4.82	1.02	1.49	3.46	11.31	19	23	54	6.85	208	5.36	0	0
0	50-95	0	0	18.9832	32	2018-10-04	2018	10	3	1095	0	0	0	0.98	140.8	1	200	148	42.7	2.14	4	1	0.3						19	24	64	7.7	150	5.38	0	0
0	50-95	0	0	20.0777	52	2020-11-19	2020	11	2	640	0	0	0	0.69	140.3	0.82	192	138	35.7	1.98	6.7	1.4	0.6						19	16	68	1.5	358	5.44	0	0
1	50-95	0	0	15.8768	72	2017-06-24	2017	6	2	1095	0	0	0	1.02	140.7	1.08	171	140	42.1	2.22	4.4	1.4	0.6	3.45	0.73	1.75	1.15	16.78	19	17	82	5.34	331	5.46	0	0
1	50-95	0	0	32.0461	72	2021-08-21	2021	8	3	354	0	0	0	0.9	140.8	0.87	159	128	39.1	2.13	5.1	1.3	0.6						19	23	61	3.9	254	5.5	0	0
0	50-95	0	0	23.1463	72	2018-10-08	2018	10	2	1095	0	0	0	1.04	142.3	0.95	173	121	37.7	2.29	4.1	1.1	0.6	4.96	1.27	1.5	3.1	16.73	19	17	60	13	249	5.51	0	0
0	50-95	0	0	22.2222	22	2021-09-05	2021	9	2	353	0	0	0	0.83	142.2	1.24	147	105	35.4	2.15	2	1.1	0.2	3.84	0.65	1.47	1.94	9.92	19	16	76	5.8	322	5.54	0	0
0	50-95	0	0	22.706	72	2020-05-31	2020	5	2	814	0	0	0	0.89	138.8	0.89	134	146	43.6	2.37	8.1	0.7	0.2	3.53	0.79	1.14	2.23	17.01	19	23	59	5.3	314	5.55	0	0
0	50-95	0	0	22.057	72	2018-06-24	2018	6	2	743	0	0	0	1.03	142	1.15	171	132	46.7	2.42	5.4	1	0.5	4.39	0.58	1.72	2.2	9.98	19	15	56	6.77	311	5.56	0	0
1	50-95	0	0	22.4913	32	2019-03-18	2019	3	3	1095	0	0	0	0.97	139.6	1	128	126	43.8	2.51	4.8	1.1	0.3	4.38	2.29	1.07	2.69	14.93	19	21	50	5.4	259	5.58	0	0
1	50-95	0	0	24.8016	52	2019-10-29	2019	10	1	1033	0	0	0	0.94	140.4	1.11	205	118	41.4	2.35	4.6	2	0.9	3.93	1.15	1.35	2.34	11.39	19	28	68	4.6	237	5.64	0	0
0	50-95	0	0	22.2222	42	2021-10-24	2021	10	3	305	0	0	0	0.86	139.5	1.6	194	136	43.8	2.47	6.1	1.8	0.5	4.8	1.78	1.43	2.65	9.46	19	19	62	7	292	5.66	0	0
1	50-95	0	0	24.5624	72	2017-08-09	2017	8	2	1095	0	0	0	0.89	141	0.85	87	135	38.2	2.22	6.4	0.7	0.5	2.95	0.38	1.49	1.19	65.9	19	19	44	5.53	242	5.68	0	0
0	50-95	0	0	24.6548	72	2021-08-06	2021	8	2	382	0	0	0	0.79	143.2	1.08	117	91	33.3	1.82	4.8	1	0.9	3.68	0.56	1.17	2.13	6.08	19	24	39	4.4	187	5.7	0	0
0	50-95	0	0	25.1853	52	2021-11-29	2021	11	2	269	0	0	0	0.76	140.2	1.08	191	127	38	2.23	7.4	1	0.6						19	22	64	4.51	439	5.71	0	0
1	50-95	0	0	17.0068	72	2021-11-28	2021	11	3	272	0	0	0	0.89	140.9	1.26	242	116	41.1	2.24	7.5	1.5	0.6	3.06	1.22	1.1	1.64	12.1	19	19	67	7.9	363	5.72	0	0
1	50-95	1	0	20.7612	32	2022-02-19	2022	2	2	182	0	0	0	0.87	138.4	1.12	154	92	38.6	2.12	9.1	1.4	0.5	3.27	0.52	1.47	1.62	12.48	19	19	31	2.8	175	5.74	0	0
1	50-95	0	0	20.0692	72	2021-05-09	2021	5	2	473	0	0	0	0.84	138.4	1.16	195	109	42.2	2.24	11.49	0.66	0.53	4.49	1.03	1.41	3	13.67	19	24	46	5.9	305	5.79	0	0
0	50-95	0	0	21.2191	22	2019-03-02	2019	3	3	1095	0	0	0	0.81	140.6	0.97	125	141	38.7	2.1	6.1	0.8	0.4	4.41	1.37	1.3	2.87	10.89	19	22	75	7.1	391	5.79	0	0
1	50-95	0	0	25.2363	32	2020-06-27	2020	6	1	789	0	0	0	0.78	139.3	0.71	233	142	38	2.15	6.7	1.2	0.5						19	19	85	3	370	5.82	0	0
1	50-95	0	0	23.501	721	2020-12-31	2020	12	3	471	0	1	0	0.99	141.9	0.93	282	147	36.8	1.96	4.7	1.1	0.7	3.44	1.06	1.3	1.57	6.41	19	17	53	4.8	445	5.83	0	0
1	50-95	1	0	20.1037	72	2018-10-27	2018	10	3	61	0	0	0	0.81	138.4	0.75	179	98	34.8	1.92	7.2	0.9	0.5	4.1	0.57	2.72	0.87	31.05	19	20	37	2.3	358	5.88	0	0
0	50-95	0	0	20.8117	32	2022-02-09	2022	2	2	202	0	0	0	0.78	147.5	1	185	106	35.8	2.1	3.3	1.6	0.5						19	19	54	6.5	315	5.91	0	0
1	50-95	0	0	21.2585	72	2020-12-05	2020	12	3	626	0	0	0	0.89	140.7	0.89	126	139	36.8	2.05	7.5	1.6	0.8						19	21	52	4.3	352	5.93	0	0
1	50-95	0	0	18.6453	42	2019-01-11	2019	1	3	829	1	0	0	0.95	137.8	1.05	234	129	43.1	2.14	5.9	1.6	0.6	4.76	1.02	1.18	3.25	20.57	19	15	60	2.9	267	5.94	0	0
0	50-95	0	0	14.5682	22	2019-08-22	2019	8	2	327	1	0	0	0.83	142.3	1.2	115.5	113.1	43.8	2.22	5.66	1	0.38						19	21	58	4.1	255	5.95	0	0
0	50-95	0	0	19.5312	22	2019-04-26	2019	4	3	1095	0	0	0	0.9	143.1	0.96	116	127	42.2	2.09	5.6	1.5	0.8	3.28	1.49	0.86	2.56	19.78	19	30	232	7.2	438	5.96	0	0
0	50-95	0	0	23.0469	52	2020-09-07	2020	9	2	721	0	0	0	0.97	138.7	1	160	118	38.5	2.02	5.7	1	0.4	3.99	1.06	1.28	2.7	22.27	19	25	94	5.6	218	5.97	0	0
0	50-95	0	0	20.7113	72	2019-03-27	2019	3	2	1095	0	0	0	1.02	142.6	1.15	204	139	NA	2.52	4.9	1.7	0.6	4.19	2.66	0.95	2.76	10.58	19	18	200	8.3	422	6.02	0	0
0	50-95	0	0	20.8117	32	2022-01-11	2022	1	2	231	0	0	0	0.75	142.6	1.13	151	123	39.1	2.31	4.3	1.5	0.4						19	27	64	7.7	270	6.03	0	0
0	50-95	0	0	24.974	72	2020-04-01	2020	4	3	349	0	0	0	0.84	140.9	1.2	219	153	42.3	2.11	7.7	1	0.6	2.93	0.21	1.17	1.52	49.1	19	14	77	6.1	289	6.04	0	0
1	50-95	0	0	19.721	72	2020-05-14	2020	5	3	836	0	0	0	0.92	139.2	1.01	112	138	41.8	2.17	10.3	0.8	0.6	4.18	0.76	1.53	2.26	8.55	19	20	70	4.4	205	6.18	0	0
0	50-95	0	0	27.5312	42	2019-03-28	2019	3	2	1095	0	0	0	0.92	139.8	0.88	105.4	119.5	42.4	2.11	5.45	1.5	0.23	4.88	1.25	1.51	2.73	9.68	19	20	54	4.8	134	6.27	0	0
0	50-95	0	0	22.2222	32	2019-12-12	2019	12	2	989	0	0	0	0.76	145.8	0.91	109	129	42.7	2.4	5.1	1.3	0.5	5.55	0.7	1.62	3.91	21.09	19	22	59	5.5	189	6.39	0	0
0	50-95	0	0	22.2222	32	2021-10-14	2021	10	2	319	0	0	0	0.81	140.5	0.77	156	146	40.4	2.17	12	0.7	1	4.32	0.69	1.17	2.77	14.2	19	18	106	6.5	247	6.47	0	0
1	50-95	0	0	24.8016	721	2019-09-16	2019	9	3	1071	0	1	0	0.86	139.3	1.16	162	143	42.2	2.19	7.8	1.1	0.7	3.99	0.47	1.75	1.82	10.26	19	11	60	4.9	271	6.56	0	0
1	50-95	0	0	27.6371	721	2017-06-27	2017	6	2	1095	0	0	0	1.11	143	0.86	109.4	123.6	41.8	2.33	3.63	0.66	0.33	3.68	0.75	1.46	1.96	12.12	19	21	55	6.91	189	6.57	0	0
0	50-95	0	0	19.5312	32	2021-12-30	2021	12	2	145	0	0	0	0.83	139.7	0.9	105	139	39.6	2.27	8	0.6	0.6	4.28	0.63	1.48	3.22	8.83	19	24	80	7.5	354	6.63	0	0
1	50-95	1	1	22.4913	32	2020-03-14	2020	3	2	900	0	0	0	0.89	138.7	0.9	100	117	39.6	2.09	7.7	1.1	0.5	4.34	0.65	1.5	2.64	16.78	19	20	54	6.8	334	6.63	0	0
0	50-95	0	0	24.974	52	2020-12-27	2020	12	2	608	0	0	0	0.87	143.4	1.16	152	133	41.5	2.25	7	1.8	0.4						19	26	59	4.6	246	6.72	0	0
0	50-95	0	0	25.9695	32	2019-04-13	2019	4	3	211	1	1	1	0.85	138.9	0.72	176	137	43.3	2.22	10.6	0.7	0.1						19	19	59	2.5	311	6.73	0	1
0	50-95	0	0	22.5827	32	2020-12-12	2020	12	1	623	0	0	0	1.14	141	1.12	175	141	44.1	2.31	5.6	1.2	0.4						19	25	83	5.4	363	6.83	0	0
0	50-95	0	0	21.4844	22	2019-06-12	2019	6	2	1095	0	0	0	0.77	143	1.01	116	114	38.4	2.17	6	1	0.5	3.25	0.81	1.59	2.08	10.08	19	23	59	8.1	248	7.1	1	1
0	50-95	0	0	14.9552	72	2019-03-12	2019	3	2	1095	0	0	0	0.89	138.9	1.38	329	64	36.5	2.12	3.65	1.29	0.64						19	21	58	6.2	490	7.55	1	1
1	50-95	0	0	17.9592	32	2020-05-25	2020	5	2	821	0	1	0	0.89	139.1	0.65	157	147	40.8	2.21	13.8	1.1	0.7						19	43	58	4.8	380	7.75	1	1
0	50-95	0	0	24.2188	22	2021-09-01	2021	9	3	362	0	1	0	0.88	138.3	1.11	145	131	40.1	2.11	8.1	1.2	0.5	4.42	3.44	0.79	2.25	10.88	19	24	70	5.7	314	8.33	1	1
0	50-95	0	0	19.5312	32	2021-11-11	2021	11	3	292	0	1	0	0.79	138.1	0.69	155	118	42.4	2.26	11	0.6	0.2	2.7	0.79	1.21	1.49	17.42	19	26	77	7.1	297	8.39	1	1
0	50-95	0	0	31.1111	42	2022-03-02	2022	3	2	178	0	0	0	0.84	140.7	1.19	217	121	40.4	2.21	4.3	2.1	0.4	7.51	1.66	1.54	4.93	5.22	19	16	47	4.8	257	8.45	1	1
0	50-95	0	0	15.2416	22	2019-01-18	2019	1	2	1095	0	0	0	0.83	140.3	1.22	122	88	37.4	2.04	3.4	0.4	0.2	2.97	0.5	1.19	1.44	9.95	19	27	72	11.2	372	8.57	1	1
0	50-95	0	0	24.0346	22	2021-09-26	2021	9	1	337	0	1	1	0.9	144.5	1.24	142	124	43.7	2.25	4.5	1.4	0.2	4.84	1.86	1.78	3.03	10	19	18	56	5.7	189	8.96	1	1
1	50-95	1	1	26.5731	32	2022-06-02	2022	6	2	86	0	0	0	0.91	139.3	0.9	120	112	39	2.13	6.6	0.9	0.3	4.17	1.4	0.88	2.11	15.66	19	24	58	6.5	402	9.9	1	1
0	50-95	0	0	28.6242	22	2017-02-25	2017	2	3	893	0	1	0	1.11	143.6	1.11	198.5	108.4	42.1	2.35	3.2	0.95	0.2	5.11	1.82	1.23	3.46	14.88	19	20	60	6.7	271	9.9	1	1
0	50-95	0	0	20	22	2019-09-10	2019	9	3	1085	0	1	0	0.79	138.7	1.28	241	134	39.2	2.36	5.9	1.7	0.7						19	27	60	4.9	258	10.37	1	1
0	50-95	0	0	32.8731	32	2020-04-05	2020	4	3	875	0	1	0	0.79	147.2	1.01	87	106	36.1	2.12	8.5	0.4	0.1	5.54	1.52	1.74	3.16	21.96	19	13	69	8.8	200	11.7	1	1
0	50-95	0	0	20	72	2021-03-24	2021	3	2	518	0	0	0	0.71	139.3	1.42	145	100	38.3	2.24	4.2	1.2	0.5						19	23	63	5	210	12.69	1	1
1	50-95	1	1	23.7662	42	2022-05-27	2022	5	2	86	0	0	0	0.87	138.4	1.2			34.2	2.13									19	22	46	4.3	137		0	0
0	50-95	0	0	23.0717	721	2022-05-18	2022	5	3	97	0	0	0	0.95	137.7	1.39			39.6	2.2									19	17	37	4.8	213		0	0
0	50-95	0	0	21.2298	72	2019-03-31	2019	3	3	123	0	0	0	0.88	133.8	0.92	252	141	40	2.16	15.18	0.91	0.72						19	28	57	6.2	338		0	0
0	50-95	0	0	22.9866	72	2019-06-15	2019	6	3	256	0	1	0	0.88	139.7	0.88	324	152	44.8	2.29	16.99	1.11	0.96						19	37	75	7.8	470		0	0
0	50-95	0	0	20.8117	72	2021-05-04	2021	5	3	481	0	0	0	0.88	141.4	1.29	221	139	36.7	2.1	10.68	2.4	1.65						19	17	93	4.7	433		0	0
1	50-95	1	1	29.1363	22	2021-04-09	2021	4	2	506	0	0	0	0.81	138.8	1.54	142	111	37.5	2.37	5.55	1.4	0.54						19	27	52	8.1	209		0	0
0	50-95	0	0	26.1427	32	2020-11-17	2020	11	2	645	0	0	0	0.9	140.7	1	88	112	34	2.12	5.94	2.3	0.87						19	16	67	5.3	209		0	0
0	50-95	0	0	18.0802	32	2019-01-04	2019	1	3	688	1	0	0	0.67	138.8	1.23	152	131	37	2.28	6.89	1.6	0.6						19	29	48	4.1	190		0	0
0	50-95	0	0	17.5781	721	2020-04-17	2020	4	3	859	0	0	0	0.79	143.4	0.96	250	154	40.6	2.23	12.26	1.1	0.7						19	30	82	3.3	340		0	0
0	50-95	0	0	28.764	42	2020-04-18	2020	4	2	861	0	0	0	0.8	138.6	1.23	243	119	39.8	2.22	11.17	0.8	0.48						19	23	51	6.9	248		0	0
1	50-95	0	0	22.0386	72	2019-11-08	2019	11	3	1019	0	1	0	0.91	141.9	1	197	133	43.6	2.32	6.3	1.01	0.72						19	24	62	6.1	271		0	0
0	50-95	0	0	18.1787	22	2019-09-14	2019	9	2	1078	0	0	1	0.83	138.5	1.47	178	117	37.5	2.14	6.44	1.2	0.77	5.42	7.19	0.85	2.07	12.26	19	22	63	5.7	307		0	1
0	50-95	0	0	21.5299	32	2019-05-13	2019	5	3	1095	0	0	0	0.86	136.9	1.03	215	137	46.1	2.3	8.25	1.18	0.61						19	30	63	4.8	305		0	0
1	50-95	0	0	19.1327	72	2019-01-10	2019	1	2	1095	0	0	0	0.83	139.9	1.07	178	99	33.1	2.17	4.5	0.78	0.49						19	22	75	5.5	257		0	0
1	50-95	1	1	24.207	52	2018-08-16	2018	8	2	1095	0	0	0	0.9	140.6	1.36	169	136	54.3	2.33	5.48	1.75	0.26						19	35	42	4.1	249		0	0
0	50-95	0	0	24.6254	52	2018-07-10	2018	7	2	1095	0	0	0	0.92	142.3	1.15	137	135	44.1	2.24	3.64	1.03	0.34						19	25	43	5.1	215		0	0
0	50-95	0	0	26.1849	32	2018-03-14	2018	3	2	1095	0	0	0	1	136.8	1.05	128	110	35.1	2.19	6.68	0.85	0.69	4.57	5.24	0.87	2.87	7.49	19	26	56	5.6	327		0	0
1	50-95	0	0	26.8084	32	2018-02-27	2018	2	2	1095	0	0	0	0.76	140.1	0.95	218	102	33.9	2.07	4.1	1.06	0.51						19	21	40	5.1	254		0	0
0	50-95	0	0	21.6221	721	2018-01-27	2018	1	2	1095	0	0	0	0.85	134.7	0.98	179	135	45.4	2.18	11.52	1.08	0.47						19	27	60	6.1	224		0	0
0	50-95	0	0	25.4955	32	2017-04-20	2017	4	1	1095	0	0	0	0.87	136.3	0.63	294	116	40.4	2.19	12.18	0.6	0.44						19	15	38	4.2	153		0	0
0	50-95	0	0	27.5493	22	2017-04-15	2017	4	2	1095	0	0	0	0.76	138.7	1.1	287	119	44.6	2.2	6.22	1.59	0.6						19	34	44	4.4	258		0	0
0	50-95	0	0	28.9453	52	2017-04-11	2017	4	2	1095	0	0	0	0.97	141.4	0.97	148	112	36.6	2.18	2.71	1.5	0.22						19	34	35	5.2	190		0	0
0	50-95	0	0	18.0802	22	2019-10-27	2019	10	3	1036	0	0	0	0.82	143.2	1.28	151	123	32.7	2.28	10.88	2.9	1.11	5.12	1.66	1.34	2.99	15.83	18	23	68	6.9	371	3.34	0	0
1	50-95	0	0	20.202	32	2020-04-20	2020	4	3	861	0	0	0	1.12	144.4	1.2	231	140	40.4	2.3	5.7	1.5	0.7	4.53	1.66	1.35	3.17	17.38	18	21	43	6.8	220	3.48	0	0
0	50-95	0	0	18.0181	721	2019-07-28	2019	7	2	1095	0	0	0	1.16	145.4	0.67	129	143	40.1	2.37	6.1	1	0.6	3.93	0.8	1.98	1.61	16.56	18	23	84	12.85	407	4.33	0	0
0	50-95	0	0	20.8117	22	2019-09-04	2019	9	2	1090	0	0	0	0.7	142.1	1.13	206	121	33.6	2.17	4.9	1.9	0.9	4.16	0.89	1.51	2.18	11.79	18	29	78	5.8	198	4.37	0	0
0	50-95	0	0	19.2234	22	2022-01-06	2022	1	2	235	0	1	0	0.84	141.2	1	163	139	41.4	2.24	4.4	1.7	0.4	2.5	0.54	0.9	1.43	15.9	18	26	74	4.1	292	4.45	0	0
1	50-95	1	1	26.5731	32	2021-11-07	2021	11	2	294	0	1	0	0.82	138.4	1.27	104	123	40.8	2.26	5.9	1.4	0.4	3.91	0.83	1.42	2.02	11.69	18	23	48	6.1	145	4.64	0	0
1	50-95	0	0	22.9962	32	2017-04-24	2017	4	2	1095	0	0	0	1.07	141.4	1.14	102	142	45.5	2.28	5.3	0.9	0.2	4.3	1.26	1.5	2.34	11.94	18	25	42	5	216	4.66	0	0
0	50-95	0	0	24.8358	32	2021-08-16	2021	8	2	379	0	0	0	0.84	138.2	1.37	79	118	40.6	2.38	4.5	2.8	0.6	4.85	1.17	1.36	3.39	8.04	18	17	57	4.4	323	4.71	0	0
0	50-95	0	0	17.1148	72	2017-02-13	2017	2	2	1095	0	0	0	0.98	141.5	0.93	143	120	40.4	2.21	5.28	1.7	0.88	3.55	0.76	1.01	2.01	8.28	18	24	49	4.72	232	4.75	0	0
0	50-95	0	0	23.8895	52	2018-05-18	2018	5	1	1095	0	0	0	0.97	142.5	1.33	315	138	39.2	2.48	3.5	1.5	0.6	5.52	0.92	1.53	3.47	10.18	18	19	45	4.08	239	4.76	0	0
0	50-95	0	0	24.4444	52	2019-03-23	2019	3	2	1095	0	0	0	0.81	140.7	1.16	188	113	38	2.12	6	2	0.6						18	19	77	4.6	298	4.78	0	0
0	50-95	0	0	21.6117	72	2018-06-04	2018	6	3	1095	0	1	0	0.84	141.5	0.68	164	126	36.4	2.19	5	0.7	0.4						18	29	70	4.65	235	4.81	0	0
0	50-95	0	0	22.0317	22	2020-01-10	2020	1	1	957	0	0	0	0.89	139.5	1.03	151	146	39	2	6.2	0.8	0.6	4.09	0.66	1.02	3.06	10.31	18	23	82	4.7	296	4.82	0	0
1	50-95	0	0	23.1233	721	2019-12-12	2019	12	1	989	0	0	0	0.99	143.4	0.8	187.4	132.7	40.9	2.18	4.9	0.88	0.39	5.14	1	2.06	2.8	9.77	18	22	58	5.74	214	4.84	0	0
0	50-95	0	0	22.7909	52	2017-02-11	2017	2	1	1095	0	0	0	0.85	142.9	1.17	189	132	39.7	2.24	9.4	1.6	1	3.59	0.66	1.37	1.94	7.07	18	17	60	7.32	232	4.86	0	0
1	50-95	0	0	23.533	22	2020-08-15	2020	8	2	743	0	1	0	0.9	140.7	0.99	261	115	41.4	2.12	3.5	2.1	0.4	4.72	1.25	1.53	2.41	9	18	17	35	4.8	194	4.91	0	0
0	50-95	0	0	26.0375	72	2020-05-15	2020	5	3	834	0	1	0	0.92	144.1	1.12	213	154	43.3	2.35	3.9	1.3	0.6	4.64	1.36	1.31	3.18	10.94	18	23	76	5.6	379	4.96	0	0
0	50-95	0	0	23.9188	32	2020-02-20	2020	2	2	914	0	1	0	0.94	141.8	1.04	191	124	35	2.07	2.7	0.5	0.3	5	0.76	1.53	2.82	9.49	18	20	39	4	131	5.03	0	0
0	50-95	0	0	25.7503	52	2018-03-21	2018	3	2	1095	0	1	0	0.88	147.4	1.01	218	131	41.9	2.29	3.2	1.4	0.3	3.11	0.79	1.28	1.69	9.1	18	18	58	5.31	271	5.06	0	0
0	50-95	0	0	24.399	42	2022-05-11	2022	5	2	97	0	0	0	0.9	143.1	0.77	175	143	47.3	2.42	9.1	1.1	0.1	3.89	0.78	1.08	2.53	16.47	18	19	53	6.18	444	5.11	0	0
0	50-95	0	0	21.0228	72	2019-06-11	2019	6	2	1095	0	0	0	0.82	135.5	1	192	126	48.1	2.27	6.93	0.81	0.35						18	33	48	4.8	323	5.16	0	0
1	50-95	1	0	20.7612	32	2019-10-09	2019	10	2	1036	0	0	0	0.89	139.7	0.72	118	117	34.8	1.95	6	1.5	0.6						18	17	54	5.5	161	5.18	0	0
0	50-95	0	0	30.0433	22	2021-09-12	2021	9	2	351	0	1	0	1.07	138.9	0.99	196.3	160.3	40.8	2.16	8.47	2.3	0.88						18	24	93	7.5	272	5.2	0	0
0	50-95	0	0	22.83	72	2022-03-24	2022	3	2	150	0	1	0	0.83	143.9	1.19	169	120	35.2	2.03	4.4	1.3	0.6						18	14	41	5.5	196	5.22	0	0
1	50-95	0	0	23.2497	72	2017-08-14	2017	8	2	937	0	0	0	0.84	129.6	1.15	376	121	NA	2.17	5.77	1.67	0.77	2.94	0.62	1.39	1.3	13.49	18	14	10	3.02	116	5.22	0	0
1	50-95	0	0	25.7668	72	2020-03-25	2020	3	3	169	0	1	0	0.99	141.1	1.27	159	140	40.7	2.1	7.5	1	0.3	4.71	0.95	1.29	2.64	8.54	18	21	49	4.47	111	5.24	0	0
0	50-95	0	0	22.8928	32	2021-09-07	2021	9	3	353	0	1	0	0.78	139.5	1.29	336	103	43.3	2.18	14.9	1.2	0.8						18	17	48	3.9	206	5.24	0	0
1	50-95	0	0	25.5351	32	2017-10-24	2017	10	2	1095	0	0	0	0.99	138.4	0.78	199.6	142.7	45.4	2.42	11.87	0.52	0.48	5.17	1.17	1.4	3.09	9.37	18	26	44	4.36	313	5.36	0	0
1	50-95	0	0	20.7612	52	2021-07-21	2021	7	1	406	0	0	0	1.06	138.8	1.09	165	129	43	2.16	4.8	1.2	0.3	4.92	0.7	1.57	2.88	14.2	18	15	41	5.1	162	5.37	0	0
0	50-95	0	0	20	72	2021-01-07	2021	1	2	589	0	1	0	0.87	142.3	1.1	145	127	36.4	2.15	5.57	1.8	0.8	4.55	0.71	1.47	2.86	8.46	18	20	72	8.3	225	5.37	0	0
0	50-95	0	0	22.4766	42	2022-06-24	2022	6	1	32	1	0	0	0.86	141.8	1.14	144	137	38.9	2.17	6.9	1.4	0.6						18	21	74	4	261	5.42	0	0
0	50-95	0	0	22.2222	42	2021-11-22	2021	11	3	275	0	0	0	0.9	141.9	1.11	182	123	41	2.19	5.4	1.6	0.3						18	25	58	4.2	170	5.42	0	0
0	50-95	0	0	18.0621	72	2018-09-02	2018	9	3	381	0	0	0	0.96	144.1	0.93	233	126	43	2.36	8.2	1	0.5	4.28	0.64	1.53	1.78	19.74	18	29	50	6.2	218	5.42	0	0
0	50-95	0	0	24	22	2021-05-17	2021	5	3	468	0	0	0	0.87	142.5	0.92	146	159	41.6	2.36	6.1	1.4	0.5	5.64	1.72	1.2	3.94	13.56	18	25	81	4.1	360	5.42	0	0
0	50-95	0	0	20.6403	32	2018-05-06	2018	5	2	1095	0	0	0	0.89	140.6	0.95	164.3	137.5	40.1	2.22	6.53	1.16	0.37	3.56	0.39	1.52	1.85	9.29	18	19	52	4.69	320	5.5	0	0
0	50-95	0	0	17.1468	721	2020-04-30	2020	4	3	841	0	0	0	0.83	140.9	1.07	330	131	39.6	2.12	9.7	1.5	0.8	4.13	0.81	1.42	2.66	30.29	18	31	72	6.1	381	5.6	0	0
1	50-95	0	0	16.3265	22	2019-12-14	2019	12	2	990	0	0	0	0.91	141.8	0.89	133	142	38.8	2.1	5.6	1.2	0.3	5.25	1.9	1.3	3.44	14.73	18	20	78	2.4	410	5.66	0	0
1	50-95	1	0	22.7109	32	2018-09-30	2018	9	2	1095	0	0	0	0.9	137.6	1.07	166	123	37.5	2.18	7.1	1	0.7	4.14	1.44	1.06	2.73	9.98	18	17	69	4.4	275	5.66	0	0
1	50-95	0	0	24.974	72	2021-09-15	2021	9	3	306	0	0	0	0.69	139.7	1.06	134	111	32.8	1.83	5	0.7	0.5	2.89	0.25	1.38	1.5	11.65	18	33	76	5.7	396	5.7	0	0
0	50-95	0	0	18.496	22	2017-06-21	2017	6	2	1095	0	0	0	0.85	140.6	1.03	210	146	40.2	2.13	5.6	1.7	0.6	5.84	1.66	1.41	3.97	12.97	18	20	61	6.46	288	5.7	0	0
0	50-95	0	0	20.3532	72	2020-02-17	2020	2	2	907	0	0	0	0.92	141.2	1.13	139	114	35.4	2.15	4.76	0.83	0.42	4.17	0.46	1.73	2.08	12.41	18	24	51	4.36	119	5.75	0	0
0	50-95	0	0	23.3815	721	2020-01-09	2020	1	3	67	0	0	0	0.78	138.6	0.99	216	157	47.8	2.47	4.19	1.7	0.37						18	25	63	9.12	377	5.76	0	0
1	50-95	0	0	17.2584	72	2019-09-10	2019	9	2	1081	0	1	0	0.88	142.8	1.22	188	135	44.7	2.18	7.7	1.3	0.4	5.33	0.8	1.63	3.39	8.5	18	20	57	3.8	254	5.76	0	0
0	50-95	0	0	21.1231	52	2020-02-20	2020	2	2	919	0	0	0	0.95	139.9	0.89	148	129	37.3	2.22	4.4	0.9	0.5						18	16	68	4.15	323	5.83	0	0
0	50-95	0	0	20.4444	721	2020-07-27	2020	7	2	758	0	0	0	0.94	141.3	0.96	143	125	44.3	2.25	6.1	0.7	0.4	4.2	0.5	1.21	2.78	16.12	18	27	81	6.8	256	5.84	0	0
0	50-95	0	0	23.0518	52	2019-10-16	2019	10	2	1040	0	0	0	1.02	140.3	1.31	195	124	45.7	2.33	4.4	1.4	0.3						18	28	50	4.9	226	5.92	0	0
1	50-95	1	1	24.2215	721	2022-02-03	2022	2	2	207	0	0	0	1.01	141.6	1.05	189	146	42.5	2.3	3	0.9	0.4	7.19	2.07	1.29	5.57	17.4	18	20	87	8.1	325	5.94	0	0
0	50-95	0	0	24.6548	32	2021-04-19	2021	4	2	495	0	0	0	0.85	143.7	0.85	70	135	35.4	2.17	6.4	1	0.7	4.24	0.85	1.22	2.56	10.3	18	22	60	7.5	278	5.94	0	0
1	50-95	0	0	19.1727	72	2019-11-22	2019	11	3	1008	0	1	0	0.81	139.3	0.86	165	147	42.1	2.33	10.5	0.8	0.6	5.49	1.56	1.67	3.4	68.87	18	27	71	3.8	535	5.96	0	0
0	50-95	0	0	23.1247	52	2020-10-11	2020	10	2	684	0	0	0	0.85	147.3	0.95	138	150	43.8	2.14	5.5	0.8	0.5	4.34	0.95	1.34	2.54	16.5	18	24	104	5.3	286	5.97	0	0
0	50-95	0	0	25.8028	32	2019-08-10	2019	8	2	1095	0	0	0	1.06	139.9	0.81	227	153	42.4	2.17	7.7	1.4	0.4	4.39	1.1	1.42	2.84	12.29	18	18	50	2.98	168	6.01	0	0
0	50-95	0	0	22.7053	72	2020-10-17	2020	10	2	672	0	0	0	1.08	140	1.39	357.4	139.6	42.5	2.39	6.19	2.2	0.32						18	16	56	6.87	370	6.02	0	0
0	50-95	0	0	19.9792	32	2022-02-24	2022	2	3	187	0	0	0	0.84	139.6	1.03	162	125	39.5	2.22	10.4	0.8	0.6	3.58	0.87	1.08	2.32	9.8	18	22	79	6.3	228	6.05	0	0
0	50-95	0	0	25.1277	52	2018-02-06	2018	2	2	1095	0	0	0	0.86	138.3	1.35	195	111	43.6	2.44	6.04	0.93	0.44	6.96	3.42	1.51	4.5	5.75	18	16	47	4.88	347	6.1	0	0
1	50-95	0	0	22	52	2017-09-28	2017	9	1	1095	0	0	0	0.99	139.8	1.15	143	126	39.2	2.21	4.6	1.3	0.5	6.15	1.35	1.4	4	8.94	18	23	46	5.23	167	6.1	0	0
1	50-95	0	0	23.3067	721	2022-02-17	2022	2	3	187	0	0	0	0.92	141.6	1.05	139	166	43.2	2.25	2.9	1.1	0.2	4.29	1.07	1.08	2.9	13.43	18	19	73	3.9	406	6.11	0	0
0	50-95	0	0	24.7325	32	2020-09-20	2020	9	3	503	1	1	0	0.89	142.8	1.35	246	79	29.5	2.03	6	0.8	0.6						18	24	49	6.1	163	6.16	0	0
0	50-95	0	0	23.4375	32	2022-06-09	2022	6	2	85	0	0	0	0.8	138.1	1.15	158	114	39.2	2.04	4.9	1.1	0.4						18	21	53	5.2	195	6.18	0	0
1	50-95	0	0	25.5114	22	2018-02-21	2018	2	2	1095	0	0	0	1.09	144.9	1.27	181	139	43.8	2.45	2.9	1.5	0.3	5.42	1.82	1.46	3.41	10.3	18	18	61	6.44	188	6.19	0	0
1	50-95	0	0	26.7036	52	2022-01-21	2022	1	2	216	0	0	0	0.85	140.7	0.72	190	132	40.5	2.24	8	0.5	0.1	4.59	0.53	1.85	2.31	11.18	18	26	38	5.1	301	6.25	0	0
0	50-95	0	0	24.5226	32	2017-11-25	2017	11	2	1095	0	0	0	1.04	141.7	1.3	164	133	38.6	2.11	4.3	2.2	0.4	4.46	1.47	1.21	2.75	8.62	18	13	32	7.31	196	6.25	0	0
0	50-95	0	0	16.6493	32	2019-06-04	2019	6	3	1095	0	1	0	0.69	142.3	0.98	149.8	118.8	40.5	2.16	7.4	1.9	0.52	3.83	0.96	1.27	2.24	13.17	18	18	99	6.7	278	6.33	0	0
0	50-95	0	0	22.2347	52	2018-07-24	2018	7	2	1095	0	0	0	1.06	139.9	1.23	149	136	39.6	2.27	6.4	0.5	0.5	3.69	0.59	1.42	2.03	8.74	18	25	66	8.7	206	6.36	0	0
0	50-95	0	0	20.3847	42	2018-01-25	2018	1	2	1095	0	0	0	0.98	144.2	0.83	181	142	37.3	2.25	5.7	1.6	0.5	3.49	0.77	1.24	2.1	14.39	18	16	56	7.23	219	6.41	0	0
0	50-95	0	0	18.3655	32	2019-09-06	2019	9	2	1088	0	0	0	0.98	140.6	0.87	165	139	49.1	2.39	8	0.9	0.3	4.78	1.82	1.29	3.44	6.62	18	25	38	4.8	271	6.56	0	0
0	50-95	0	0	17.5467	721	2019-08-26	2019	8	2	1083	0	0	0	0.91	142.2	1.03	150.4	133.9	39.8	2.3	4.8	0.64	0.67	5.49	1.06	1.52	3.54	9.7	18	14	53	7.62	190	6.7	0	0
0	50-95	0	0	20.7031	721	2021-10-16	2021	10	2	317	0	0	0	1.19	141.5	0.98	237	161	43.1	2.35	5.1	1.5	0.3	4.67	0.83	1.48	2.56	12.47	18	20	89	8.1	375	6.75	0	0
0	50-95	0	0	27.8876	52	2020-07-06	2020	7	2	779	0	0	0	0.97	140.7	1.2	131	144	43.2	2.32	6.6	1.2	0.5	4.73	1.01	1.17	3.16	9.01	18	46	73	4	151	7.04	1	1
0	50-95	0	0	24.4444	52	2020-11-17	2020	11	1	649	0	0	0	0.88	142.8	1.02	234	133	38.4	2.2	8	1.8	0.8						18	17	64	3	234	7.06	1	1
1	50-95	0	0	22.4913	721	2021-08-01	2021	8	2	380	0	0	0	0.88	134.1	1.06	120	99	37	2.2	7	0.9	0.4	3.89	1	1.28	2.44	32.44	18	27	37	3.2	233	7.09	1	1
0	50-95	0	0	24.0346	32	2020-08-12	2020	8	3	744	0	0	1	0.82	138.3	0.65	114	140	47.6	2.24	9.9	0.6	0.3						18	24	71	3.3	234	7.51	1	1
0	50-95	0	0	19.184	721	2020-01-08	2020	1	2	962	0	0	0	0.98	141.4	1.08	139	118	40.3	2.3	5.6	0.91	0.37	4.47	0.77	1.57	2.48	14.23	18	19	56	8.57	277	7.61	1	1
0	50-95	0	0	20.5143	721	2017-05-16	2017	5	1	1095	0	0	0	0.76	140.1	1.2	229	118	34.2	2	8.3	0.9	0.5	3.78	0.5	1.2	2.31	8.71	18	32	40	4.5	246	7.9	1	1
0	50-95	0	0	23.4375	721	2021-10-01	2021	10	2	328	0	0	0	0.89	134.4	0.95	142	125	38.1	2.13	5.3	1.3	0.4	2.24	0.73	1.06	1.02	9.32	18	15	66	5.6	221	8.1	1	1
0	50-95	0	0	21.0303	721	2020-09-04	2020	9	2	720	0	0	0	0.81	142.2	1.16	112	110	43.6	2.37	5.3	1.3	0.4	4.45	2.81	1.12	1.92	12.65	18	24	73	5.9	238	8.19	1	1
0	50-95	0	0	22.5069	32	2022-05-26	2022	5	3	95	0	0	0	0.72	140.4	1.21	125	70	24.9	1.98	10.43	0.6	0.59	3.83	1.15	1.11	2.01	21.8	18	24	113	9.1	462	8.71	1	1
0	50-95	0	0	26.7094	32	2019-05-01	2019	5	2	1095	0	0	0	0.9	140.5	1.66	126	125	38.9	2.21	2.7	1.1	0.2						18	21	51	6.1	126	9.16	1	1
0	50-95	0	0	26.6221	721	2019-12-06	2019	12	3	989	0	0	0	0.92	141.6	0.92	128	125	41.2	2.21	7	1.1	0.3	2.8	1.43	0.95	1.51	9.26	18	29	53	7.92	258	9.19	1	1
0	50-95	0	0	18.5802	721	2018-09-24	2018	9	3	1095	0	0	0	0.84	140.1	1.11	146	111	38.6	2.04	10.3	0.4	0.1	3.09	0.29	1.16	1.62	8.25	18	20	72	6.8	357	9.19	1	1
0	50-95	0	0	23.198	721	2018-10-04	2018	10	2	525	1	0	0	0.88	140.1	1.14	222	118	40.9	2.21	3.5	1.9	0.3						18	18	40	2.7	275	9.2	1	1
0	50-95	0	0	27.0552	32	2020-08-04	2020	8	2	750	0	0	0	0.86	144.4	0.89	90	86	35.8	2.07	3.2	0.2	0.1	3.27	0.34	1.42	1.7	8	18	37	72	6	198	9.34	1	1
0	50-95	0	0	26.8896	32	2017-12-10	2017	12	2	1095	0	0	1	0.87	142.1	0.64	167	117	40.2	2.11	11.3	0.58	0.67						18	19	85	5.82	271	9.51	1	1
0	50-95	0	0	25.4306	52	2018-06-28	2018	6	2	1095	0	0	0	0.87	137.1	1.01	295	100	34.8	2.29	9.4	1	0.4	3.47	0.5	1.27	1.97	5.97	18	19	53	6.84	264	9.57	1	1
0	50-95	0	0	24.6548	42	2020-10-02	2020	10	2	691	0	0	0	1.15	139.3	1.17	170	121	36.1	2.19	10.51	0.6	0.16	4.3	0.65	1.74	2	18.16	18	20	111	9.6	379	10.82	1	1
1	50-95	0	0	21.2245	32	2021-04-01	2021	4	3	511	0	0	0	1	139.4	0.99	224	129	41.4	2.29	5.8	0.8	0.3	3.86	0.74	1.2	2.32	19.12	18	23	70	9.03	319	10.92	1	1
0	50-95	0	0	19.5312	32	2020-06-16	2020	6	3	803	0	0	0	0.97	141.5	0.95	132	112	38.4	2.04	6.3	0.9	0.3	3.7	1.32	1.31	2.01	8.44	18	15	62	8.1	301	12.46	1	1
0	50-95	0	0	23.4375	72	2021-11-26	2021	11	1	272	0	0	0	0.76	139.9	1.11	104	126	38.1	2.15	7.5	1.2	0.2	5.13	5.4	1.13	2.23	6.28	18	20	34	5.5	207	13.16	1	1
0	50-95	0	0	21.9713	721	2021-11-22	2021	11	3	276	0	1	0	0.86	137.7	0.97	196	116	39.9	2.4	8.2	0.9	0.5	4.01	1.16	1.15	2.62	47.14	18	21	107	11.1	256	13.93	1	1
0	50-95	0	0	21.4039	32	2017-12-12	2017	12	2	244	1	0	0	0.83	141.7	0.98	233	123	38.5	2.33	4.8	0.9	0.4	3.18	0.7	0.99	1.93	7.82	18	17	39	10.99	119	17.06	1	1
0	50-95	0	0	24.7603	32	2022-03-26	2022	3	2	158	0	0	0	0.92	135	0.64	113	117	33	2.11	7.47	0.56	0.6						18	26	60	5.8	221		0	0
1	50-95	0	0	21.266	72	2017-11-27	2017	11	2	469	0	1	0	0.84	138	1.06	138	106	44	2.25	8.41	1.48	0.69						18	28	44	6.6	322		0	0
1	50-95	0	0	24.0811	72	2020-12-25	2020	12	2	610	0	0	0	0.82	138.4	0.96	160	143	42.6	2.2	8.33	0.75	0.57						18	32	62	5.1	440		0	0
1	50-95	0	0	19.052	721	2020-11-20	2020	11	3	634	0	0	0	0.93	141.5	1.25	159	118	38.3	2.41	5.24	0.96	0.43	3.12	0.36	1.54	1.34	15.63	18	23	80	9	293		0	0
0	50-95	0	0	22.2222	22	2019-12-11	2019	12	2	784	1	0	0	1.02	133.3	1.19	370	123	27.6	2.09	6.9	0.9	0.93						18	26	85	7.8	272		0	0
0	50-95	0	0	17.8956	22	2020-04-23	2020	4	2	862	0	0	0	0.87	135.1	0.81	220	137	43.8	2.25	10.04	0.72	0.34						18	31	79	5	319		0	0
1	50-95	0	0	21.2585	32	2019-08-03	2019	8	1	1095	0	0	0	1.02	142.4	1.56	197	144	45.9	2.42	10.9	0.9	0.5	4.73	0.79	1.58	2.67	21.14	18	21	76	12.6	336		0	0
0	50-95	0	0	18.424	22	2019-07-09	2019	7	2	1095	0	0	0	0.88	143	1.05	163	118	38.2	2.01	9.06	1.29	0.68						18	16	48	5.4	293		0	0
1	50-95	0	0	24.3893	72	2019-06-09	2019	6	3	1095	0	1	0	0.86	142.1	1.16	208	125	49.3	2.2	6.39	1.53	0.63						18	28	41	4.6	215		0	0
0	50-95	0	0	23.7935	32	2018-08-20	2018	8	2	1095	0	0	0	0.88	137.6	1.15	221	111	40.4	2.16	8.71	0.74	0.16						18	26	65	5.1	315		0	0
1	50-95	0	0	23.4364	32	2018-03-14	2018	3	2	1095	0	1	1	0.91	136.7	1.02	365	118	36.7	2.26	12.89	0.84	0.63						18	48	83	3	207		0	1
0	50-95	0	0	23.4863	721	2017-07-09	2017	7	2	1095	0	1	0	0.96	136.8	1.72	152	86	NA	2.24	9.47	1.31	1.12						18	16	10	12.4	472		0	0
1	50-95	0	0	21.1609	32	2017-03-17	2017	3	2	1095	0	0	0	0.78	132.2	1.7			41.9	2.23									18	40	56	6.3	334		0	0
0	50-95	0	0	25.4962	72	2017-10-10	2017	10	2	1095	0	0	0	1.09	142.3	1.18	232.1	108.2	39.3	2.33	4.6	1.48	0.36						17	22	46	6.4	307	3.57	0	0
0	50-95	0	0	23.5083	721	2018-01-12	2018	1	2	1095	0	1	0	1.04	142.1	0.92	304	138	42.1	2.24	9.5	1	0.4	4.43	1.21	1.31	2.71	9.13	17	24	46	4.08	262	3.7	0	0
0	50-95	0	0	24.7888	721	2018-01-24	2018	1	2	1095	0	1	1	0.86	140.8	1.22	155	134	37.8	2.13	2.4	1.3	0.2	3.46	0.5	1.73	2.03	10.56	17	22	44	4.31	280	4.24	0	1
1	50-95	1	0	22.6991	72	2018-10-22	2018	10	2	1095	0	0	0	1.07	139.7	1.13	305	159	41.8	2.17	3.52	1.76	0.61	5.32	0.68	1.51	2.92	10.39	17	17	58	4.46	245	4.28	0	0
0	50-95	0	0	24.0567	72	2017-01-22	2017	1	2	1095	0	1	0	0.98	142.3	0.94	134.7	128.2	40.5	2.32	6.42	0.71	0.32						17	28	117	8.26	463	4.38	0	0
1	50-95	0	0	22.7049	721	2018-11-27	2018	11	1	1095	0	0	0	1.03	140	0.98	358.5	127.6	41.2	2.31	11.48	0.7	0.6	4.5	1.1	1.03	3.08	14.88	17	27	69	6.3	491	4.38	0	0
0	50-95	0	0	19.6231	72	2017-12-29	2017	12	2	163	0	0	0	0.89	145.5	1.04	149	118	39	2.17	2.4	1.8	0.4	3.94	4.61	0.9	2.59	22.78	17	24	52	5.91	348	4.43	0	0
0	50-95	0	0	18.7305	32	2021-10-18	2021	10	2	315	0	0	0	0.97	143.7	1	189	125	42.9	2.24	2.8	1.3	0.3	3.66	0.71	1.2	2.05	13.46	17	23	73	4.5	212	4.51	0	0
0	50-95	0	0	21.4918	72	2017-06-15	2017	6	2	1095	0	0	1	0.99	142.6	0.97	181	135	42.9	2.3	3.7	1.3	0.2	4.63	1.14	1.39	2.87	16.62	17	21	58	4.25	252	4.51	0	1
0	50-95	0	0	21.9429	72	2020-03-17	2020	3	3	892	0	0	0	0.93	141.1	1.05	208	129	36.7	2.12	5.8	1.1	0.6	2.89	0.93	1.09	1.79	8.95	17	17	72	3.84	351	4.58	0	0
0	50-95	0	0	24.6094	32	2019-08-12	2019	8	3	1093	0	1	0	0.9	144.7	0.96	256	104	35.2	2.03	8	2.4	0.9	3.96	0.99	1.34	2.45	13.16	17	17	48	5.9	194	4.63	0	0
1	50-95	0	0	15.0551	72	2019-12-08	2019	12	3	991	0	0	0	1.01	141.4	1.39	266	141	47.1	2.44	5.2	1.7	0.5						17	18	91	4.5	479	4.65	0	0
0	50-95	0	0	18.7305	22	2020-06-27	2020	6	2	791	0	0	0	0.8	142.4	1.34	100	118	36.7	2.21	1.9	1.4	0.2	5.68	1.11	1.79	3.09	11.36	17	24	91	5.7	212	4.75	0	0
0	50-95	0	0	23.4375	42	2020-05-05	2020	5	2	839	0	0	0	0.85	143.2	1.21	195	109	40.3	2.09	2.5	1.3	0.3	4.6	1.42	2.52	2.32	16.35	17	18	79	7.3	219	4.77	0	0
1	50-95	0	0	17.5626	72	2017-08-21	2017	8	2	1095	0	0	0	0.81	145	1.07	76	110	37.7	2.31	2.8	1.3	0.3						17	20	45	3.32	223	4.79	0	0
1	50-95	0	0	21.9626	721	2017-12-10	2017	12	3	1095	0	0	0	0.89	141	1.04	146	119	38.4	2.25	3.39	1.04	0.34	4.75	0.9	1.55	2.91	6.89	17	19	55	5.05	287	4.8	0	0
0	50-95	0	0	22.4323	32	2020-11-30	2020	11	2	639	0	0	0	0.81	142.2	0.99	149	145	45	1.94	4.2	1.1	0.3						17	34	82	4.6	447	4.85	0	0
1	50-95	0	0	24.2215	721	2019-01-26	2019	1	2	1095	0	1	0	0.93	140.6	1.09	190	130	43.9	2.27	7.9	1.6	0.3	5.27	1.51	1.29	3.68	17.35	17	30	35	5.3	234	4.86	0	0
0	50-95	0	0	26.6667	721	2020-12-06	2020	12	3	503	0	0	0	0.87	140.4	0.97	146	114	36.5	2.16	6.4	1.3	0.5						17	27	56	8.7	263	4.88	0	0
0	50-95	0	0	26.0375	721	2022-01-19	2022	1	3	221	0	1	1	0.8	141.4	1.31	106	115	45.8	2.37	3	0.7	0.2	4.49	1.36	1.46	2.74	16.3	17	20	79	4.1	269	4.92	0	1
0	50-95	0	0	20.3748	72	2018-04-28	2018	4	3	1095	0	0	0	0.92	139.5	1.11	93.7	155	41.5	2.16	4.27	0.85	0.25	3.26	0.48	1.12	2.13	30.07	17	12	62	3.42	304	4.93	0	0
0	50-95	0	0	19.0677	32	2021-09-16	2021	9	2	348	0	1	0	0.86	145.4	0.96	82	123	37.2	2.12	6.75	0.7	0.48	3	0.91	1.14	1.57	11.71	17	25	76	5	380	4.94	0	0
0	50-95	0	0	18.7781	721	2017-08-17	2017	8	3	933	0	1	1	0.91	143.9	1.11	123	120	NA	2.16	4.39	0.96	0.35	3.54	1.65	1.21	2.09	10.9	17	19	50	4.92	311	4.96	0	1
1	50-95	0	1	24.4698	72	2018-08-29	2018	8	2	1095	0	1	0	0.87	139.5	1.19	279	102	39.7	2.21	8	2	0.4	2.37	0.85	1.22	1.74	9.61	17	22	45	4.4	168	5.01	0	0
1	50-95	0	1	30.3302	52	2021-02-17	2021	2	2	554	0	0	0	0.94	143.8	1.33	230	96	39.7	2.18	4	1.8	0.4	4.13	0.84	1.15	2.48	14.9	17	27	56	4.4	261	5.03	0	0
0	50-95	0	0	16.6493	721	2020-12-25	2020	12	3	608	0	0	0	0.91	140.5	1.35	171.2	148.9	38.4	2.31	5.06	1.4	0.48	4.71	0.98	1.31	3.02	26.68	17	20	117	8.9	235	5.04	0	0
0	50-95	0	0	21.7193	32	2020-03-15	2020	3	2	885	0	0	0	0.98	140.8	1.33	123	144	42.5	2.21	6.6	2.4	0.7	4.1	1.87	1.3	2.48	16.76	17	18	77	5.5	376	5.06	0	0
0	50-95	0	0	23.9593	72	2019-01-05	2019	1	2	1095	0	0	0	0.91	142.4	1.21	196	121	36.9	2.24	3.2	1.5	0.5	3.81	1.09	1.2	2.4	12.51	17	15	78	7.31	443	5.06	0	0
0	50-95	0	0	21.3675	721	2021-12-27	2021	12	2	247	0	0	0	1.13	143.1	1.35	105	98	35.5	2.17	4.3	0.8	0.3	5.68	1.04	1.47	3.75	18.69	17	27	168	9.2	422	5.09	0	0
0	50-95	0	0	19.5717	52	2020-04-04	2020	4	2	876	0	0	0	0.95	142.6	0.74	186	124	44.3	2.42	18.1	0.8	0.7	4.28	0.54	1.81	2.3	9.53	17	32	49	6.4	285	5.09	0	0
1	50-95	0	0	24.4444	22	2019-02-18	2019	2	3	1095	0	0	0	0.84	142	0.96	133	102	37	2.25	6.7	1.1	0.5						17	16	55	5.7	272	5.1	0	0
1	50-95	0	0	28.2673	52	2017-07-21	2017	7	2	1095	0	0	0	1	140.7	1.04	102	103	38.9	2.19	2.7	0.9	0.2						17	20	42	3.88	231	5.13	0	0
1	50-95	0	0	22.7732	72	2020-06-09	2020	6	2	805	0	0	0	0.86	143	1.06	140	144	40.7	2.11	7.6	1.2	0.3	3.09	0.68	0.93	1.76	19.66	17	20	61	4.2	271	5.14	0	0
0	50-95	0	0	24.0048	32	2018-02-20	2018	2	2	1095	0	0	0	0.87	145.3	1.14	150	107	38.1	2.26	5.2	1	0.5						17	20	59	6.4	203	5.16	0	0
1	50-95	1	0	25.8733	721	2018-08-23	2018	8	2	1095	0	1	1	1.03	142.2	0.96	166	125	44	2.25	6.1	0.9	0.1	4.91	0.6	1.86	3.02	11.4	17	24	47	5.8	303	5.17	0	1
1	50-95	0	0	19.1249	72	2022-02-10	2022	2	3	195	0	0	0	0.94	143.3	1.13	136	111	37	2.09	6.6	1.4	0.3	4.29	0.83	1.39	2.59	11.09	17	16	44	4.8	248	5.18	0	0
0	50-95	0	0	22.8928	72	2020-09-03	2020	9	3	718	0	0	0	0.84	142.8	1.2	216	146	43.7	2.44	10.6	1.1	0.8	3.13	0.32	1.36	1.56	12.1	17	22	86	3.4	313	5.18	0	0
0	50-95	0	0	24.974	52	2021-11-19	2021	11	2	284	0	0	0	0.79	143.5	1	218	133	41.4	2.33	5.3	1.4	0.2						17	22	54	3.2	242	5.19	0	0
0	50-95	0	0	21.2804	72	2018-03-10	2018	3	2	58	1	1	1	0.9	142	1.05	195	119	39.5	2.27	4.3	1.7	0.5						17	19	51	6	354	5.2	0	1
1	50-95	0	0	13.5208	22	2019-03-01	2019	3	3	1095	0	0	0	0.99	141.8	1.07	159	122	40.5	2.19	7.3	1.2	0.5	5.22	0.98	1.74	3.02	9.09	17	24	50	4.7	287	5.21	0	0
1	50-95	0	0	20.1128	42	2017-06-24	2017	6	2	1095	0	0	0	0.99	143.5	1.39	275	148	46.9	2.41	5.9	1.6	0.6						17	18	52	5.44	254	5.21	0	0
0	50-95	0	0	20.5118	72	2022-01-11	2022	1	3	175	0	0	0	0.98	141.4	1.05	230	119	36.4	2.29	6.05	1.17	0.41	6.16	1.48	1.55	4.21	11.12	17	22	46	4.7	293	5.23	0	0
1	50-95	1	0	25.3934	32	2019-07-08	2019	7	2	1095	0	0	1	0.92	143	1.09	184	124	42.4	2.24	6.7	1.4	0.6	3.8	1.78	1.2	2.28	13.59	17	17	55	5.8	366	5.24	0	1
0	50-95	0	0	21.7369	721	2019-04-12	2019	4	3	209	0	1	0	0.88	142.6	0.91	196.7	130.5	38.5	2.3	5.22	1.62	0.79	4.71	1.02	1.56	3.06	8.57	17	16	62	5.39	240	5.25	0	0
0	50-95	0	0	22.5069	721	2020-11-28	2020	11	3	624	0	0	0	0.84	139.9	0.9	90	136	39.9	2.11	3.1	1.2	0.5						17	19	77	4.8	453	5.25	0	0
0	50-95	0	0	16.6255	42	2017-03-31	2017	3	2	1095	0	0	0	0.94	142.1	1.08	116	112	40.3	2.18	2.1	0.9	0.3	4.28	1.04	1.89	2.36	7.73	17	24	49	7.6	266	5.25	0	0
1	50-95	1	0	21.2585	52	2022-05-08	2022	5	2	116	0	0	0	0.88	139.6	0.59	200	140	43.2	2.27	9.6	0.4	0.6	4.35	0.39	1.81	2.35	14.61	17	17	58	7	283	5.26	0	0
0	50-95	0	0	22.0317	721	2019-01-09	2019	1	2	1095	0	0	0	0.87	140.8	1.19	299	133	44.8	2.67	4	1.8	0.3	4.32	3.71	1.06	2.13	14.63	17	22	85	7.5	309	5.26	0	0
0	50-95	0	0	21.4195	52	2018-10-28	2018	10	3	1095	0	0	0	0.98	140.8	0.91	212	135	41.7	2.14	5.7	1.3	0.6	3.35	0.65	1.42	1.8	19.04	17	18	78	5.3	287	5.26	0	0
0	50-95	0	0	22.4641	72	2017-03-09	2017	3	2	62	0	1	1	0.89	141.8	0.97	290	135	43.2	2.25	7.9	1.7	0.7	3.63	1.61	0.98	2.51	15.05	17	29	61	4.45	308	5.28	0	1
0	50-95	0	0	24.974	32	2019-05-25	2019	5	2	1095	0	0	0	0.84	144.7	1.37	218	129	43.1	2.24	5.4	1.6	0.4						17	21	71	5.3	275	5.29	0	0
0	50-95	0	0	18.0506	22	2019-11-14	2019	11	2	1017	0	0	0	1.01	144.9	1.03	197	148	44.4	2.23	7.7	0.9	0.5	5.41	0.74	1.73	3.1	10.35	17	19	61	6.3	181	5.32	0	0
0	50-95	0	0	27.3438	32	2019-05-13	2019	5	2	1095	0	0	0	0.89	139.4	1.06	151	132	37.9	2.15	3.7	0.8	0.4	5.29	1.25	1.42	3.28	6.77	17	22	51	3.9	272	5.32	0	0
0	50-95	0	0	21.4725	32	2018-10-13	2018	10	3	497	1	0	0	0.82	136.5	0.94	102	133	37.6	2.21	3.4	1.3	0.5	3.52	1.08	1.04	2.13	18.02	17	28	109	5.42	348	5.33	0	0
1	50-95	0	0	19.5384	721	2018-01-25	2018	1	2	1095	0	0	0	0.9	142.9	0.74	181.6	129.6	43.4	2.16	8.85	0.93	0.45	4.33	0.7	2.01	1.85	20.66	17	26	49	5.82	251	5.33	0	0
1	50-95	0	0	19.0934	72	2018-01-29	2018	1	2	1095	0	0	0	0.85	136.3	1.3	252	96	31.2	2.19	7.1	1.78	1.09	2.86	2.13	0.91	1.51	15.74	17	22	78	6.5	281	5.33	0	0
0	50-95	0	0	23.4375	721	2022-01-31	2022	1	1	199	0	1	0	1	144.5	1.26	211	139	41.8	2.19	3.8	1.1	0.5	5.69	2.58	1.35	3.43	6.86	17	15	47	6.1	219	5.37	0	0
0	50-95	0	0	24.1588	32	2021-05-12	2021	5	2	474	0	0	0	0.9	143.2	1.04	196	133	39.2	2.2	6.5	2.2	0.6	4.17	1.49	1.15	2.79	10.91	17	24	38	3.8	197	5.39	0	0
0	50-95	0	0	19.9222	721	2018-03-01	2018	3	3	1095	0	0	0	0.8	136.7	0.53	201	144	42.6	2.26	13.2	0.4	1	5.15	1.08	1.36	3.41	13.73	17	28	60	5.6	270	5.41	0	0
0	50-95	0	0	17.7778	72	2021-07-13	2021	7	3	125	0	0	0	0.78	143.4	1.3	132	100	39.8	2.28	4.9	1.1	0.5	3.92	0.59	1.5	2.21	5.58	17	25	50	7.2	201	5.43	0	0
0	50-95	0	0	25.3906	32	2022-06-20	2022	6	1	70	0	0	0	0.83	141.1	1.31	240	111	36.5	2.1	2.9	1.9	0.3	4.61	1.03	1.35	2.74	9.12	17	19	48	4.6	235	5.45	0	0
0	50-95	0	0	26.3702	721	2022-04-07	2022	4	2	136	0	1	0	0.84	143.2	1.32	234	126	41	2.27	4.6	1.9	0.4						17	17	60	4.4	318	5.5	0	0
0	50-95	0	0	30.8185	72	2021-02-09	2021	2	2	549	0	0	0	0.96	139.2	1.37	215	118	41.8	2.14	4.8	1.7	0.6	5.42	1	1.42	3.44	8.38	17	29	64	4.5	257	5.51	0	0
1	50-95	0	0	21.9671	32	2019-09-24	2019	9	3	1070	0	0	0	1.01	141.3	0.93	118	135	44.5	2.24	9	0.7	0.4	4.53	1.36	1.51	2.51	13.25	17	23	60	9.7	298	5.54	0	0
0	50-95	0	0	21.7784	22	2018-12-16	2018	12	2	1095	0	0	0	1.02	143.5	0.88	126	134	44.8	2.41	9.8	0.8	0.4	3.64	1.32	1.41	2.03	15.45	17	25	94	7.8	395	5.54	0	0
0	50-95	0	0	21.3358	72	2017-10-12	2017	10	2	1095	0	0	0	0.84	140.8	0.92	173.9	136.8	41.4	2.38	8.82	0.85	0.37	3.33	0.5	1.27	1.78	15.61	17	23	60	5.72	391	5.54	0	0
0	50-95	0	0	21.5551	22	2021-05-22	2021	5	2	452	0	1	0	0.85	143.1	0.83	157	134	38.8	2.11	9.4	1.3	0.4						17	21	82	4.43	375	5.55	0	0
1	50-95	0	0	17.2221	32	2018-03-27	2018	3	2	1095	0	0	0	1.01	142.7	1.22	221	140	44.2	2.34	3.7	1.4	0.4	4.74	0.67	1.75	2.87	11.08	17	21	64	5.84	260	5.67	0	0
0	50-95	0	0	27.3589	32	2018-08-28	2018	8	1	1095	0	0	0	0.92	142.4	0.88	125.2	165.6	44.8	2.33	10.53	0.32	0.46	3.08	0.45	1.5	1.67	16.52	17	28	62	4.98	398	5.72	0	0
0	50-95	0	0	22.2222	72	2021-10-21	2021	10	3	69	0	0	1	0.79	138.2	1.04	175	138	40.7	2.22	8.6	1.2	0.8						17	15	66	4.3	245	5.74	0	1
0	50-95	0	0	14.7786	72	2017-02-24	2017	2	2	1095	0	0	0	0.99	137.2	0.76	103	114	36.6	2.07	4.7	1.5	0.7	3.71	0.96	1.18	2.3	12.89	17	20	59	7.5	288	5.77	0	0
0	50-95	0	0	26.6667	32	2020-01-08	2020	1	1	962	0	0	0	0.91	144.1	1.06	205	140	45.2	2.16	7.4	1.8	0.8	5.22	1	1.36	3.49	7.64	17	21	60	2.8	176	5.83	0	0
0	50-95	0	0	19.5915	72	2022-03-08	2022	3	2	172	0	0	0	0.97	141.4	1.11	293	127	38.4	2.29	2.5	1.7	0.4	4.86	2.6	1.27	3.13	5.35	17	19	45	6.48	497	5.86	0	0
0	50-95	0	0	17.5781	72	2019-12-06	2019	12	2	989	0	0	0	1.37	171.4	1.96	145	83	25.1	1.81	9.1	0.8	0.4	2.49	1.68	0.65	1.37	36.3	17	16	529	52.8	997	5.87	0	0
0	50-95	0	0	24.974	32	2020-10-31	2020	10	2	667	0	0	0	0.77	142.6	1.04	199	136	45.1	2.34	6.1	1.7	0.5	3.67	0.84	1.21	1.96	11.68	17	20	62	7.1	234	5.99	0	0
1	50-95	0	0	21.4844	22	2020-04-18	2020	4	3	209	1	0	0	0.89	143.6	1.19	301	134	45.9	2.41	6.6	2	0.4						17	25	70	4.1	393	6.01	0	0
1	50-95	1	1	25.9516	32	2019-09-25	2019	9	2	1071	0	0	0	0.97	138.8	1.07	191	145	43	2.24	6.74	1.76	0.61	5.51	1.35	1.79	3.29	15.37	17	21	46	4.4	235	6.03	0	0
1	50-95	0	0	19.5312	72	2021-01-02	2021	1	3	596	0	0	0	0.93	135.7	1.26	441	105	38.5	2.24	9.1	1.6	2.9						17	26	47	7.6	180	6.13	0	0
1	50-95	0	0	26.8923	72	2020-08-14	2020	8	3	741	0	0	0	0.88	139.9	0.75	156	140	38.5	2.12	9.09	0.83	0.74						17	21	64	4.5	288	6.22	0	0
1	50-95	0	0	16.1862	52	2017-04-27	2017	4	2	1095	0	0	0	1.06	141.4	1.1	170	121	44.4	2.32	12.88	0.53	0.43	4.6	0.84	1.86	2.39	13.72	17	27	63	7.9	303	6.31	0	0
0	50-95	0	0	24.5476	32	2019-09-30	2019	9	2	723	0	1	0	0.84	141.6	1.43	123	107	45.2	2.34	1.9	1	0.5	7.96	2.05	1.66	5.01	10.7	17	22	73	7.6	357	6.32	0	0
1	50-95	0	0	27.1404	72	2019-05-29	2019	5	2	1095	0	0	0	1.03	141.8	1.47	177.1	118.6	36.9	2.24	4.37	1.52	0.39						17	18	56	7.3	208	6.34	0	0
0	50-95	0	0	22.8855	72	2021-01-31	2021	1	3	574	0	0	0	0.84	141.4	0.89	148	129	39.3	2.14	3.8	0.7	0.4						17	14	46	4	333	6.37	0	0
0	50-95	0	0	19.5312	52	2020-11-17	2020	11	2	649	0	0	0	0.77	139.8	1.43	142	106	39.2	2.36	2.2	1.1	0.2						17	17	84	9.7	434	6.4	0	0
0	50-95	0	0	20	72	2021-12-09	2021	12	3	255	0	1	0	0.73	139	1.03	166	158	44.7	2.38	7.8	1.4	1						17	17	66	2.9	176	6.46	0	0
0	50-95	0	0	22.8667	721	2018-01-24	2018	1	2	423	0	1	0	0.93	139.2	0.92	130.4	129.3	43.6	2.12	6.82	0.64	0.23						17	25	45	7.56	223	6.46	0	0
1	50-95	0	0	19.5918	22	2021-10-08	2021	10	2	326	0	0	0	0.86	141.4	0.83	116	111	36	1.99	6.9	0.8	0.7						17	43	73	6.2	296	6.49	0	0
0	50-95	0	0	21.0828	32	2020-08-04	2020	8	2	755	0	0	0	0.91	140.8	1.16	115	109	37.4	2.14	4.1	1	0.5	4.47	2.25	1.06	2.65	8.79	17	25	56	4.9	209	6.5	0	0
0	50-95	0	0	24.6094	22	2021-09-04	2021	9	2	358	0	0	0	0.76	138.9	0.95	147	144	37.9	2.33	7.6	1.3	0.8						17	23	63	2.9	190	6.56	0	0
0	50-95	0	0	24.974	32	2019-02-25	2019	2	2	1095	0	0	0	0.9	143.1	1.04	167	122	39.6	2.09	9.3	0.8	0.3	3.92	0.6	1.5	2.11	17.18	17	18	75	3.9	314	6.58	0	0
0	50-95	0	0	25.3906	42	2021-08-03	2021	8	2	387	0	0	0	0.93	140.7	0.99	240	99	40.4	2.16	6.6	1	0.4	3.25	0.81	1.46	1.67	8.88	17	24	42	4.5	247	6.63	0	0
0	50-95	0	0	23.7812	72	2020-11-24	2020	11	3	639	0	0	0	0.86	140.7	0.99	145	91	35.2	2.15	7	1.5	0.7	2.58	0.74	1.22	1.13	14.24	17	24	81	7.9	340	6.73	0	0
1	50-95	0	0	18.4471	72	2019-05-17	2019	5	3	16	1	0	0	0.94	142.8	0.96	173.5	138.1	40.1	2.13	5.39	0.56	0.57	4.28	0.79	1.56	2.8	9.34	17	23	73	9.6	329	6.81	0	0
0	50-95	0	0	21.3675	32	2022-05-22	2022	5	2	97	0	0	0	1.02	140.4	1.16	244	130	47.1	2.39	8.1	3.2	0.6	5.62	2.67	1.39	3.49	15.06	17	15	124	7	222	6.84	0	0
0	50-95	0	0	25	32	2022-05-02	2022	5	2	119	0	0	0	0.86	139.5	1.02	200	115	41.3	2.13	8.3	1	0.5	3.84	0.69	1.32	2.21	5.12	17	24	35	6	146	6.9	0	0
0	50-95	0	0	28.3039	52	2019-01-25	2019	1	2	135	0	0	0	0.95	141.2	1.21	170	114	34.7	2.15	9.1	0.7	0.56						17	33	51	4.2	292	7.02	1	1
0	50-95	0	0	24.1672	32	2020-02-26	2020	2	2	917	0	0	0	1.04	143.5	1.45	142	129	37.8	2.39	3.7	1.4	0.4						17	13	39	4.4	260	7.04	1	1
0	50-95	0	0	19.8178	72	2021-01-17	2021	1	2	578	0	0	0	0.95	141.5	1.16	169	130	40.7	2.24	5.4	1.7	0.4	3.58	1.37	1.23	1.38	7.55	17	18	54	5.1	246	7.05	1	1
0	50-95	0	0	23.3726	52	2019-09-28	2019	9	3	1056	0	1	0	0.9	146.4	1.09	153	114	43.1	2.15	7.1	1.6	0.6	5.22	0.71	1.04	3.69	17.23	17	26	99	8.3	348	7.21	1	1
0	50-95	0	0	24.7564	52	2017-06-12	2017	6	2	1095	0	0	0	0.73	135.6	1.31	179	127	43	2.38	7.3	1.5	0.6	5.7	1.2	2	2.99	11.83	17	17	52	5.5	294	7.21	1	1
0	50-95	0	0	22.0548	72	2018-09-09	2018	9	2	1095	0	0	0	0.9	139.7	0.97	207	127	43	2.38	9.1	0.4	0.1	6.14	1.25	1.75	4	8.24	17	21	54	7.59	236	7.25	1	1
0	50-95	0	0	14.0025	72	2017-08-11	2017	8	3	498	0	0	0	0.93	142.8	0.91	328.1	114.7	39.3	2.31	7.43	0.94	0.19	5.14	0.55	1.73	2.92	19.67	17	20	48	7.93	227	7.53	1	1
0	50-95	0	0	27.4495	72	2019-05-08	2019	5	2	1095	0	0	0	0.87	140.4	0.78	300.2	137.5	41.3	2.2	8.57	1.35	0.32	4.91	1.47	1.26	3.81	9.94	17	21	54	6.02	294	8.21	1	1
0	50-95	0	0	19.5312	72	2020-12-24	2020	12	3	171	0	0	0	0.55	132.3	1.29	188	119	42.2	2.18	7.8	0.8	0						17	37	55	3.8	348	8.28	1	1
1	50-95	1	0	25.8264	22	2021-01-08	2021	1	2	594	0	0	0	0.82	137.9	1.15	84	144	39.1	2.22	3.15	0.8	0.72						17	21	54	4.9	185	8.29	1	1
0	50-95	0	0	23.3355	42	2021-11-23	2021	11	2	276	0	0	0	0.99	140	1.04	147	119	45.1	2.37	11.4	0.9	0.5	3.66	0.91	1.54	1.95	14.56	17	21	53	4.1	224	8.61	1	1
0	50-95	0	0	24.974	22	2021-09-26	2021	9	2	317	0	0	0	0.65	134.5	1.25	190	120	40.7	2.16	8.2	1.1	0.2						17	21	44	4.5	160	9.74	1	1
0	50-95	0	0	22.76	32	2017-12-08	2017	12	2	1095	0	0	0	0.93	142.1	1.07	202	124	NA	2.27	5.38	1.12	0.63	4.58	0.99	1.78	2.49	13.98	17	13	50	6.01	197	10.36	1	1
1	50-95	1	0	24.5089	42	2022-01-11	2022	1	1	229	0	0	0	0.87	139	1.01	160	111	41.2	2.22	6.3	1.4	0.6	6.34	0.63	1.69	4.18	6.98	17	16	41	5.4	194	10.53	1	1
1	50-95	1	0	22.4913	32	2022-03-28	2022	3	2	144	0	1	0	0.89	143.4	0.71	164	131	40.5	2.15	10.5	1.6	0.2	2.87	0.97	1.15	1.18	10.39	17	18	46	4	164	12.17	1	1
0	50-95	0	0	22.2656	32	2021-11-17	2021	11	2	284	0	0	0	0.83	137.1	2.31	74	112	41.4	2.07	3.1	0.5	0.3						17	22	84	4.1	380	15.58	1	1
0	50-95	0	0	20.5049	42	2021-02-08	2021	2	3	564	0	0	0	0.94	143.5	0.82	67	83	37.5	2.16	6.1	1.4	1.2						17	19	68	5.7	295	15.62	1	1
1	50-95	0	0	24.2215	32	2020-12-29	2020	12	2	606	0	0	0	0.96	130.3	1.2	117	104	38.9	2.28	8.4	0.5	0.7	4.28	0.8	1.69	2.3	34.04	17	22	130	13.7	408	18.61	1	1
0	50-95	0	0	24.974	32	2020-07-13	2020	7	2	775	0	0	0	0.95	140.8	0.91	90	108	38.5	2.06	9.3	0.5	0.1	4.2	1.09	1.06	2.54	18.26	17	22	220	16.8	486	21.11	1	1
1	50-95	0	0	26.3465	72	2020-08-09	2020	8	2	39	1	0	1	0.93	137.1	1.12	172	83	30.3	2.02	7.08	1.26	0.6						17	25	85	10.8	234		0	1
0	50-95	0	0	18.8189	32	2021-12-11	2021	12	2	262	0	0	0	0.88	142.9	0.88	206	124	39.5	2.12	9.53	0.93	0.3	4.18	0.75	1.53	2.51	15.03	17	18	44	2.9	157		0	0
1	50-95	1	0	26.2195	72	2021-09-04	2021	9	2	353	0	0	0	0.65	138.5	1.1	246	132	43.8	2.41	8.9	0.89	0.44						17	33	64	7.6	251		0	0
0	50-95	0	0	22.5827	32	2019-05-05	2019	5	2	649	0	0	0	0.84	141	1.19	190	153	42	2.22	4.17	2.34	0.53						17	22	65	5	329		0	0
0	50-95	0	0	22.0386	32	2020-10-27	2020	10	2	669	0	0	0	0.92	139.9	1.02	192	115	38.6	2.18	10.22	1.34	0.53						17	26	60	7.3	183		0	0
0	50-95	0	0	19.548	721	2019-02-14	2019	2	2	1095	0	0	0	0.81	138.4	0.8	249	129	42.1	2.24	13.97	1.59	1.2						17	34	118	7.1	593		0	0
1	50-95	0	0	27.9253	32	2017-08-18	2017	8	2	1095	0	0	0	0.81	136.4	0.9	111	130	40.6	2.34	6.12	0.98	0.87						17	35	70	8	477		0	0
0	50-95	0	0	29.3137	721	2019-05-01	2019	5	2	1095	0	0	0	1.09	140.4	0.97	169	145	38.8	2.24	5.5	1.3	0.6	3.31	1.4	1.34	1.84	15.58	16	16	64	7.1	318	3.18	0	0
1	50-95	1	0	25.4028	22	2022-06-17	2022	6	1	73	0	0	0	0.72	139.6	0.78	208	126	44.6	2.3	11.6	1.1	0.3	6.79	3.13	1.4	5.39	13.17	16	25	51	7.3	214	3.49	0	0
0	50-95	0	0	17.5781	72	2021-01-08	2021	1	2	595	0	0	0	0.82	136.7	0.99	223	114	43.1	2.32	10.2	1.1	0.5	3.81	0.73	1.27	2.85	18.61	16	24	55	4.1	282	3.91	0	0
1	50-95	0	0	24.2215	72	2022-06-23	2022	6	2	66	0	0	0	0.94	140.8	1.3	188	145	45.2	2.35	8.8	1.3	0.3						16	22	48	4	355	4.29	0	0
0	50-95	0	0	28.8889	32	2020-04-28	2020	4	2	854	0	0	0	0.86	144	1.08	104	112	36.7	2.17	4.2	1.7	0.5	5.61	0.56	1.64	3.69	9.98	16	20	61	5.8	261	4.33	0	0
1	50-95	0	0	24.7125	32	2018-05-02	2018	5	2	1095	0	0	0	1.43	142.8	0.91	179.8	140.9	37.1	2.18	3.92	1.16	0.72	4.37	1.24	1.33	2.58	10.72	16	17	61	7.57	287	4.56	0	0
0	50-95	0	0	22.2153	32	2018-01-23	2018	1	3	1095	0	0	0	1.02	140.5	1.04	166	131	39	2.1	6.1	0.3	0.4	4.13	0.41	2.11	1.5	14.87	16	25	55	5.5	235	4.58	0	0
1	50-95	0	0	20.8146	32	2017-05-30	2017	5	2	1095	0	0	0	0.94	142.4	0.9	102	138	39.7	2.04	3.6	1.1	0.3						16	19	43	3.9	152	4.59	0	0
0	50-95	0	0	18.7305	72	2021-10-23	2021	10	3	302	0	0	0	0.83	144.8	1.04	70	121	35.2	2.18	4.4	1.3	0.3						16	26	67	3.9	318	4.64	0	0
0	50-95	0	0	23.4308	72	2017-08-16	2017	8	2	1095	0	1	0	0.8	137.8	1.04	196	138	37.6	2.26	8.5	1.6	0.5						16	21	89	6.94	215	4.64	0	0
1	50-95	0	0	21.2712	32	2017-04-05	2017	4	2	1095	0	1	0	0.89	141	1	171	130	36.5	2.06	4.39	1.43	0.85	4.46	0.76	1.89	2.19	12.58	16	16	36	5.18	155	4.77	0	0
0	50-95	0	0	23.0518	52	2019-04-10	2019	4	2	1095	0	0	0	1.04	139.6	1.21	206	144	45	2.36	9.3	1.2	0.5	3.69	0.7	1.65	1.86	13.72	16	20	64	5.5	326	4.8	0	0
1	50-95	0	0	20.4903	72	2021-12-04	2021	12	3	259	0	1	0	0.92	144.1	0.96	108	94	33.7	2.15	5.3	0.9	0.5	3.11	0.93	0.95	2	20.7	16	17	98	10	434	4.83	0	0
1	50-95	0	0	24.1808	52	2018-07-08	2018	7	2	1095	0	0	0	0.85	141.1	0.95	168.7	119.5	31.4	2.13	8.9	1.44	1.1						16	20	128	9.31	443	4.87	0	0
0	50-95	0	0	25.9829	22	2018-09-15	2018	9	2	1095	0	0	0	0.92	143.3	1.1	148	137	38.2	2.24	3.1	1.2	0.4	4.03	0.64	1.5	2.21	20.04	16	23	58	5.4	284	4.97	0	0
0	50-95	0	0	24.4444	52	2020-08-31	2020	8	2	730	0	0	0	0.77	141.4	1.09	167	149	45.4	2.07	5	1.6	0.5						16	14	72	7.1	412	4.99	0	0
0	50-95	0	0	20.7727	52	2017-08-10	2017	8	2	1095	0	0	0	0.87	142.9	1.01	183.7	139.4	NA	2.36	2.36	0.87	0.28	4.41	1.16	1.52	2.58	13.72	16	18	100	7.3	216	4.99	0	0
0	50-95	0	0	25.8539	22	2017-06-16	2017	6	2	1095	0	0	0	0.9	146.3	1.35	235	158	44.5	2.62	4.4	1.6	0.4	5.01	1.69	1.4	3.46	17.49	16	18	97	5.1	459	5	0	0
0	50-95	0	0	24.6454	721	2017-12-19	2017	12	2	1095	0	0	0	0.95	141.5	1.08	222	129	39.6	2.16	2.86	2.71	0.41						16	20	76	5.7	484	5.03	0	0
0	50-95	0	0	25.3906	72	2022-04-25	2022	4	2	123	0	0	0	0.85	142.4	1.11	160	122	37	2.12	3.8	0.6	0.3	4.01	1.03	1.45	2.51	6.57	16	21	42	5.4	186	5.07	0	0
0	50-95	0	0	24.0977	72	2022-02-26	2022	2	2	174	0	1	0	0.84	143.8	1.01	128.5	114	32.1	2.19	4.09	0.66	0.43	3.81	0.66	1.62	2.1	17.29	16	24	83	10.42	306	5.07	0	0
1	50-95	0	0	22.4913	52	2021-02-23	2021	2	2	548	0	0	0	0.9	137.8	0.97	234	116	34.4	2.16	6.1	1.1	0.8						16	26	70	7.8	446	5.07	0	0
1	50-95	0	0	21.2946	42	2018-09-27	2018	9	2	1095	0	0	0	0.98	141.7	1.11	117	116	37.8	2.27	3.6	0.8	0.4	4.59	0.73	1.61	2.5	14.25	16	27	63	6.9	281	5.09	0	0
0	50-95	0	0	18.026	32	2020-09-02	2020	9	2	722	0	0	0	0.84	145.1	1	68	106	39.3	2.2	2.6	0.7	0.6	3.48	1.57	1.01	1.91	12.51	16	22	68	5.4	142	5.1	0	0
0	50-95	0	0	22.1151	32	2019-04-03	2019	4	2	1095	0	0	0	0.89	137.1	0.67	129	131	34	2.12	8.2	0.9	0.6	4.2	0.43	1.12	2.81	18.56	16	29	73	6.44	390	5.11	0	0
1	50-95	0	0	22.4913	72	2021-12-24	2021	12	2	247	0	0	0	0.99	139.3	0.88	234	161	44.2	2.29	11.3	1.3	0.4						16	25	64	3.9	416	5.13	0	0
0	50-95	0	0	24.974	42	2020-05-08	2020	5	2	844	0	0	0	0.85	142.8	0.8	148	148	45.8	2.17	5.2	1.6	0.2						16	20	77	3.1	235	5.13	0	0
0	50-95	0	0	21.6441	72	2021-01-06	2021	1	3	576	0	1	0	1.02	139.1	1.07	173	144	41.8	2.34	3.8	0.7	0.5	5.46	1.16	1.89	2.96	20.09	16	23	77	4.4	280	5.17	0	0
0	50-95	0	0	24.4646	42	2019-09-17	2019	9	3	1071	0	0	0	0.97	139.8	0.98	119	141	41.4	2.13	3.6	0.9	0.5	3.76	0.78	1.13	2.45	17.4	16	16	61	3.6	223	5.17	0	0
0	50-95	0	0	23.9361	22	2021-01-08	2021	1	2	598	0	0	0	0.89	140.6	1.23	236	146	41.1	2.25	5.8	1.5	0.4						16	16	61	3.7	372	5.19	0	0
0	50-95	0	0	24.6427	72	2018-03-28	2018	3	3	1043	0	0	0	0.88	141.1	1.02	155	116	39.1	2.16	3.4	0.9	0.4	3.31	0.66	1.38	2.12	10.92	16	17	47	6.08	194	5.21	0	0
0	50-95	0	0	20.8117	721	2020-05-20	2020	5	3	496	0	1	0	0.8	140.4	1.06	164	109	36	2.05	8.3	1.4	0.5	3.25	0.86	1.17	1.63	8.87	16	27	55	4.6	224	5.23	0	0
0	50-95	0	0	23.4375	52	2021-07-20	2021	7	2	401	0	0	0	0.9	142	1	149	110	39.1	1.96	3.1	2.2	0.3	5.1	1.42	1.45	3.11	10.69	16	21	40	4.5	250	5.26	0	0
0	50-95	0	0	23.8281	22	2020-06-04	2020	6	2	810	0	0	0	0.85	141.5	1.27	111	134	41.1	2.11	6.2	1.1	0.4	5.79	2.02	1.47	3.92	13.1	16	20	75	5.1	304	5.33	0	0
0	50-95	0	0	23.3726	52	2019-07-10	2019	7	2	1095	0	0	0	0.91	141.9	0.76	186	123	39.2	2.16	7.9	0.6	0.4						16	14	122	8.3	349	5.35	0	0
1	50-95	0	0	19.8861	721	2018-02-24	2018	2	2	1095	0	0	0	1.05	144.7	1.22	236	135	38.9	2.31	4.9	1.6	0.6	4.88	1.59	1.13	3.53	7.57	16	18	54	6.44	222	5.35	0	0
0	50-95	0	0	20.5457	32	2022-06-23	2022	6	2	65	0	0	0	0.99	146.2	1.25	101	130	42.7	2.11	2.2	0.7	0.2	4.73	0.96	1.24	3.24	7.79	16	20	55	3.4	255	5.38	0	0
0	50-95	0	0	25.1812	32	2018-04-08	2018	4	2	392	1	0	0	0.88	144.4	1.13	182.7	143.1	43.1	2.17	4.02	1.67	0.36	4.63	1.21	1.44	3	15.97	16	18	54	5.59	256	5.4	0	0
0	50-95	0	0	27.3438	32	2019-12-08	2019	12	2	995	0	1	0	0.9	142.9	1.03	217	138	35.9	2.04	6	1.4	0.6	4.45	1.34	1.08	3.13	9.78	16	30	55	3.7	320	5.41	0	0
0	50-95	0	0	19.5312	22	2022-06-16	2022	6	2	74	0	0	0	0.96	139.1	0.91	190	126	36.2	1.98	11	1.5	0.6	3.98	0.38	1.68	2.27	8.21	16	15	59	5.3	160	5.42	0	0
1	50-95	1	0	22.4913	22	2019-12-01	2019	12	2	1004	0	0	0	0.78	139.3	0.83	92	157	44.5	2.18	8.9	0.5	0.1	4.48	0.79	1.81	2.15	25.84	16	24	50	4.5	362	5.44	0	0
0	50-95	0	0	20.8117	32	2019-03-22	2019	3	2	1095	0	0	0	0.85	136	1.45	237	145	38.7	2.32	5.9	1.2	0.5	6.05	0.74	2.03	3.66	18.28	16	22	138	10	283	5.45	0	0
0	50-95	0	0	25.711	32	2020-07-16	2020	7	2	774	0	0	0	0.94	141.4	1.16	121	130	44.1	2.17	4.9	1.1	0.4	4.82	1.45	1.5	3.24	5.94	16	20	72	5.7	197	5.47	0	0
0	50-95	0	0	27.3438	32	2019-02-24	2019	2	3	1095	0	1	0	0.91	145.3	1.12	217	126	36.9	2.08	3.8	1.3	0.5	4.32	1.75	1.07	3.16	8.22	16	23	53	6.8	279	5.49	0	0
0	50-95	0	0	30.8545	32	2017-04-03	2017	4	3	1095	0	0	0	1.04	144.3	1.11	257	145	47.5	2.39	3.7	2	0.4	6.22	2.18	1.62	4.44	21.17	16	16	60	4.45	272	5.5	0	0
0	50-95	0	0	27.5556	72	2021-03-10	2021	3	2	537	0	0	0	0.97	143.1	1.01	164	126	38.2	2.1	3.6	1.3	0.5						16	21	57	4.9	213	5.53	0	0
0	50-95	0	0	25.8028	32	2018-02-08	2018	2	3	1095	0	0	0	0.96	139.7	1.5	164	119	37.3	2.29	2.7	1.9	0.5	5.97	1.16	1.38	3.76	9.4	16	13	65	7.23	282	5.53	0	0
0	50-95	0	0	26.6667	22	2022-05-27	2022	5	2	94	0	1	0	0.82	140.9	1.03	245	141	42.3	2.21	11.9	1.1	0.9	4.76	0.84	1.85	2.66	14.7	16	22	67	5.6	261	5.56	0	0
1	50-95	0	0	23.4375	72	2020-11-18	2020	11	2	637	0	0	0	0.93	142.3	0.7	168	118	33.3	1.93	6.2	1	0.6	3.32	0.86	0.97	1.84	11.91	16	25	62	7.1	265	5.56	0	0
1	50-95	0	0	21.2245	72	2019-08-27	2019	8	3	1092	0	0	0	0.81	141.9	0.71	186	130	39.3	1.99	14.3	1.8	0.5						16	24	58	4.2	395	5.58	0	0
0	50-95	0	0	30.8642	22	2022-05-30	2022	5	2	90	0	0	0	0.93	138.6	1.09	200	109	37.3	2.07	4.9	1.5	0.5						16	19	53	4.8	292	5.59	0	0
1	50-95	0	0	15.625	72	2021-05-22	2021	5	3	127	0	0	0	0.91	146.7	1.24	159	122	44.2	2.2	4.3	1.7	0.3	5.15	1.2	1.61	3.6	10.5	16	16	74	5.4	292	5.64	0	0
1	50-95	0	0	20.9572	22	2019-04-05	2019	4	3	1095	0	0	0	0.94	142.5	0.9	245	144	43.8	2.1	5.5	1.4	0.6	3.51	2.27	1.07	2.3	19.84	16	17	43	2.9	164	5.65	0	0
0	50-95	0	0	16.9369	32	2017-12-12	2017	12	2	1095	0	0	0	0.93	143.3	1.05	182	161	46.4	2.28	5.86	1.56	0.65						16	19	65	4.02	200	5.65	0	0
0	50-95	0	0	22.8269	22	2021-10-21	2021	10	3	314	0	0	0	0.86	145.3	0.87	184	120	38.5	2.2	5.5	1.3	0.6						16	34	82	4.7	309	5.69	0	0
0	50-95	0	0	20.83	52	2022-06-04	2022	6	3	86	0	0	0	0.96	140.6	1.13	128	141	40	2.22	4.3	1.7	0.5	4.97	1.13	2.38	2.16	10.74	16	16	72	5.4	211	5.72	0	0
0	50-95	0	0	20	42	2019-01-27	2019	1	2	1095	0	0	0	0.83	141.7	1.38	119	118	37.7	2.26	6.3	1	0.6	3.86	0.6	1.75	1.91	5.59	16	16	51	6.1	237	5.75	0	0
0	50-95	0	0	17.7778	721	2020-05-23	2020	5	3	554	0	0	0	0.79	138.1	1.17	97	114	39.4	2.25	3.7	4.5	0	3.82	0.62	1.86	1.68	15.37	16	23	69	9.5	264	5.82	0	0
0	50-95	0	0	26.7913	32	2017-01-02	2017	1	1	889	1	0	0	0.81	140.6	0.68	145	120	35.1	1.96	2.8	1	0.3						16	24	69	5.16	233	5.85	0	0
0	50-95	0	0	25.3081	72	2021-12-28	2021	12	3	242	0	0	0	0.95	138.7	1.31	146	127	40.6	2.46	6.8	1.4	0.7						16	18	84	5.4	315	5.9	0	0
0	50-95	0	0	21.3333	72	2019-02-11	2019	2	2	1095	0	0	0	0.91	144.1	0.87	104	134	37.7	2.05	6.5	0.8	0.4						16	21	62	8.4	186	5.92	0	0
0	50-95	0	0	26.7638	32	2018-11-05	2018	11	2	1095	0	0	0	1.02	140.5	1.07	225	114	42.5	2.4	7.6	1.5	0.2	5.41	1.9	1.52	3.49	13.75	16	18	51	5.26	256	5.94	0	0
0	50-95	0	0	25.7622	72	2017-08-12	2017	8	3	81	0	1	0	0.92	142.4	1.18	227	125	41.8	2.31	5.5	1.4	0.7	4.45	0.81	1.61	2.59	15.41	16	17	47	6.29	241	5.96	0	0
1	50-95	0	0	19.0839	72	2017-08-17	2017	8	2	1095	0	0	0	0.8	142.3	1.08	123	119.4	37.7	2.41	6.08	0.78	0.54	3.85	0.65	1.36	2.11	16.17	16	20	60	7.81	179	5.97	0	0
0	50-95	0	0	16.0231	52	2020-05-07	2020	5	2	845	0	0	0	0.75	145.6	0.95	113	117	37.8	2.22	3.3	1.8	0.4	3.34	0.67	1.35	1.74	12.61	16	35	79	4.4	304	5.98	0	0
0	50-95	0	0	24.1085	22	2018-09-25	2018	9	2	1095	0	0	0	0.97	143.6	1.02	151	96	37.4	2.22	3.8	1.2	0.4	3	0.85	1.27	1.43	10.67	16	22	64	5.3	233	5.99	0	0
0	50-95	0	0	22.5069	72	2019-03-17	2019	3	3	262	0	1	0	0.78	143.5	0.85	165	113	39.9	2.13	4.6	1.1	0.5	5.12	1.54	1.23	3.35	14.48	16	20	81	4.7	185	6.01	0	0
1	50-95	0	0	27.6817	72	2021-10-13	2021	10	3	141	0	0	0	0.97	137.2	1.14	183	144	48.3	2.46	6.9	1	0.2	4.81	0.79	1.3	3.03	8.87	16	19	38	3.9	271	6.03	0	0
0	50-95	0	0	22.2222	52	2019-03-19	2019	3	1	1095	0	0	0	0.85	143.2	1.25	73	128	37.6	2.23	4.7	0.3	0.3	2.94	0.44	1.21	1.56	34.5	16	33	119	9	504	6.11	0	0
0	50-95	0	0	26.7094	32	2022-02-06	2022	2	2	202	0	1	1	0.87	140.1	0.88	205	121	36.3	2.18	3.8	1.2	0.4	3.18	0.71	1.06	1.76	9.03	16	14	50	4.6	153	6.13	0	1
0	50-95	0	0	21.4844	52	2020-08-01	2020	8	1	754	0	0	0	0.75	141.9	1.2	157	110	36.4	1.8	4.8	1.1	0.7						16	24	70	6.6	342	6.3	0	0
1	50-95	0	0	24.0346	32	2018-12-29	2018	12	3	1095	0	0	0	0.73	139.5	0.91	180	120	38.9	2.16	9.3	0.8	0.3						16	26	95	4.5	373	6.4	0	0
1	50-95	0	0	23.8519	72	2018-03-26	2018	3	2	1095	0	0	0	0.91	138.6	1.03	141.6	114.4	34.3	2.1	4.27	1.32	0.54	4.78	0.93	1.8	2.78	14.6	16	19	47	2.76	192	6.42	0	0
0	50-95	0	0	29.7778	32	2019-03-10	2019	3	2	1095	0	1	0	0.88	141.1	0.96	171	117	40.9	2.19	6.2	1.3	0.5	4.74	1.13	1.6	2.78	14.28	16	24	80	6.6	430	6.47	0	0
0	50-95	0	0	24.0346	72	2019-03-09	2019	3	2	1095	0	0	0	0.8	143.8	1.1	235	130	45.3	2.33	10.2	0.8	0.2	4.78	1	1.21	3.26	25.44	16	19	116	7.3	283	6.48	0	0
1	50-95	0	0	20.202	32	2020-06-21	2020	6	2	794	0	0	0	0.93	140.1	1.1	114	97	31.4	2.14	5	0.6	0.4						16	23	54	6.2	183	6.54	0	0
0	50-95	0	0	29.5313	22	2022-05-02	2022	5	2	118	0	0	0	0.93	143.2	1.18	179	131	38.4	2.04	2.9	1.8	0.4	2.74	1.24	1.1	1.27	10.69	16	15	56	7.1	355	6.57	0	0
0	50-95	0	0	24.2188	32	2021-05-22	2021	5	2	460	0	0	0	0.82	137.8	0.98	115	86	34.6	1.85	9.7	0.4	0						16	32	88	7.4	237	6.74	0	0
1	50-95	0	0	25.7117	72	2021-05-14	2021	5	3	469	0	0	0	1.25	139.8	0.81	153	135	38.8	2.25	5.9	0.9	0.2	3.39	1.46	1.09	2.03	16.86	16	15	51	5.6	259	6.75	0	0
1	50-95	0	0	23.7078	72	2022-04-30	2022	4	3	104	0	0	0	0.93	140.3	1.49	158	97	40.8	1.81	7.1	0.6	0.4	3.83	4.48	0.84	2.63	19.54	16	20	46	7.5	238	6.76	0	0
0	50-95	0	0	23.4375	52	2021-06-24	2021	6	3	430	0	0	0	0.78	138.4	1.2	155	128	39.2	2.15	4.4	1.1	0.1	4.13	0.98	1.31	2.49	7.32	16	18	36	4.4	251	6.88	0	0
0	50-95	0	0	20	72	2019-01-15	2019	1	3	123	0	1	0	0.68	135.9	0.97	103	99	29	2.21	8.6	0.8	1.5	2.57	0.68	1.63	0.81	12.33	16	24	49	7.3	404	6.98	0	0
0	50-95	0	0	26.5625	32	2022-05-31	2022	5	1	91	0	1	0	0.76	137.2	0.72	86	113	40.9	2.11	7.3	0.5	0.2	5.85	0.84	1.99	3.14	3.15	16	24	36	3.8	212	7.04	1	1
0	50-95	0	0	19.5312	32	2020-01-12	2020	1	2	948	0	0	0	0.79	138.8	0.93	99	145	38.5	2.16	5.5	0.9	0.5						16	24	69	3.3	266	7.13	1	1
0	50-95	0	0	26.6567	22	2019-07-28	2019	7	3	1095	0	0	0	1.02	140.8	1.22	220.5	150.9	51.5	2.48	8.81	1.32	0.44	3.96	0.49	1.25	2.28	10.28	16	20	58	7.67	434	7.15	1	1
0	50-95	0	0	23.2286	721	2017-10-11	2017	10	3	1095	0	0	0	0.99	138.5	1.26			46.5	2.53				6.65	0.32	1.71	4.15	2.86	16	19	50	4.8	261	7.35	1	1
0	50-95	0	0	22.1139	22	2017-05-04	2017	5	2	1095	0	1	0	1.06	140.8	0.81	172	130	43.2	2.38	10.4	0.9	0.4	4.84	0.37	1.97	2.45	9.36	16	25	34	5.4	273	7.78	1	1
0	50-95	0	0	23.4375	72	2020-07-20	2020	7	2	621	0	1	0	0.9	149.8	1.07	171	131	45.3	2.26	9.94	1.65	0.43						16	21	69	5.1	452	7.9	1	1
0	50-95	0	0	20.4082	22	2018-12-16	2018	12	3	1095	0	1	0	0.78	140.1	1.17	130	97	32.2	2.15	4.44	0.7	0.4						16	14	53	3.8	190	7.98	1	1
1	50-95	0	0	20.9607	72	2018-01-07	2018	1	2	1095	0	1	0	0.82	142	1.2	181	74	40.7	2.2	7.89	1.1	1.08	3.94	0.42	1.47	1.96	8.68	16	19	49	8.87	203	8.03	1	1
0	50-95	0	0	20.0288	72	2019-04-26	2019	4	3	1095	0	0	0	0.86	143.3	0.76	148	135	38.4	2.14	9.3	0.4	0.1						16	18	93	6.6	172	8.44	1	1
0	50-95	0	0	17.7778	72	2021-04-05	2021	4	2	502	0	0	1	0.76	141.1	1.22	177	122	36.4	2.08	18.55	1.5	1.21	2.69	0.43	1.19	1.4	6.62	16	24	88	5.3	266	8.8	1	1
0	50-95	0	0	25.3906	22	2022-02-05	2022	2	2	205	0	0	0	0.85	137.9	1.17	251	103	38	2.1	7.2	1	0.3	3.18	0.87	1.39	1.46	10.88	16	25	32	5	100	8.93	1	1
0	50-95	0	0	22.4609	32	2021-06-27	2021	6	2	426	0	0	0	0.82	136.7	2.14	260	151	36.9	2.32	6.9	1.3	0.2	1.6	1.03	0.61	0.82	30.44	16	22	43	4.8	169	9.74	1	1
1	50-95	1	0	21.6713	32	2021-05-18	2021	5	1	466	0	0	0	0.89	138.9	1.16	224	143	41.2	2.19	8.8	0.9	0.3	4.19	2.44	1.17	2.9	10.38	16	18	39	5.9	225	9.9	1	1
1	50-95	0	0	25.7746	32	2018-03-19	2018	3	2	1095	0	0	0	0.83	135.1	1.23	285	150	38.2	2.18	5	2.5	0.7	5.3	4.09	1.02	3.76	12.93	16	9	45	8.63	325	11.67	1	1
0	50-95	0	0	21.436	22	2020-11-09	2020	11	2	658	0	0	0	0.87	145.2	1.07	150	126	35.5	2.19	6.3	0.8	0.7	3.99	0.59	1.28	2.31	17.15	16	21	48	6.4	79	12.79	1	1
1	50-95	0	0	20.6125	72	2019-10-21	2019	10	3	695	1	1	0	0.72	140.4	0.72	150	111	36.3	2.34	5.6	1.5	0.4	3.98	1.29	1.21	2.44	25.96	16	17	97	8.58	261	13.49	1	1
1	50-95	0	0	22.977	72	2017-10-31	2017	10	2	83	0	0	0	0.92	138.7	1.04	118	122	44.7	2.24	8.31	0.88	0.39						16	24	39	4.6	258		0	0
1	50-95	0	0	23.0518	22	2022-03-11	2022	3	2	171	0	0	0	0.83	138.6	1.11	226	133	37.9	1.85	4.52	1.85	0.58	4.75	1.62	1.39	3.31	13.59	16	12	55	3	202		0	0
0	50-95	0	0	22.0317	32	2021-11-08	2021	11	2	296	0	0	0	0.82	143.8	0.96	127	107	31.8	2.03	6.87	1.1	1.06						16	22	43	4.5	188		0	0
0	50-95	0	0	19.8141	721	2018-12-26	2018	12	3	424	0	0	0	0.82	140.5	1.13	151	101	32.4	2.35	6.2	1.28	0.56	3.57	0.51	1.57	1.75	10.27	16	29	57	6.2	215		0	0
0	50-95	0	0	17.7778	721	2021-06-06	2021	6	3	448	0	0	0	0.94	141.1	1.46	133	141	42.5	2.38	5.08	2.6	0.56						16	26	39	3.5	270		0	0
0	50-95	0	0	27.0552	52	2020-11-16	2020	11	2	646	0	0	0	0.88	139	1.38	323	130	45.7	2.31	7.12	1.2	0.85						16	25	55	4.1	293		0	0
0	50-95	0	0	19.3337	32	2020-05-18	2020	5	2	834	0	0	0	0.93	139.6	1.09	177	100	37.3	2.22	9	0.77	0.65						16	17	113	10.1	248		0	0
0	50-95	0	0	23.0448	72	2019-05-03	2019	5	2	1095	0	0	0	0.59	134.9	0.64	130	129	23.8	1.45	7.3	1.11	0.38						16	26	41	5.2	240		0	0
0	50-95	0	0	15.8564	72	2018-09-05	2018	9	3	1095	0	1	1	0.9	144.2	0.91	180	131	39.1	2.2	6.45	0.89	0.48						16	26	60	4.8	149		0	1
1	50-95	0	0	23.188	72	2018-02-10	2018	2	3	1095	0	0	0	0.83	137.5	1.06	305	101	37.6	2.17	5.45	1.55	0.57						16	28	35	3.9	208		0	0
1	50-95	0	0	20.5023	52	2018-07-23	2018	7	2	1095	0	0	0	0.91	140.9	1.73	166	126	46.6	2.47	4.2	1.1	0.4						16	29	53	5.8	223		0	0
0	50-95	0	0	19.6112	22	2018-06-25	2018	6	2	1095	0	0	0	0.79	123.4	0.95	129	120	40.4	2.15	5.74	0.56	0.29						16	31	66	5.8	197		0	0
0	50-95	0	0	17.0542	32	2018-05-09	2018	5	2	1095	0	0	0	0.86	140.4	1.21	112	146	45.3	2.37	4.46	1.54	0.37						16	29	45	3.4	290		0	0
0	50-95	0	0	25.984	52	2017-12-14	2017	12	2	1095	0	0	0	0.95	134.6	1.18	258	132	42.5	2.33	11.26	1.46	0.35						16	29	108	8.3	452		0	0
0	50-95	0	0	19.9447	32	2017-12-05	2017	12	2	1095	0	0	0	0.77	140.1	0.86	220	146	43.7	2.27	10.49	1.15	0.36						16	23	85	6.5	305		0	0
0	50-95	0	0	23.7033	52	2017-11-28	2017	11	2	1095	0	0	0	0.87	136	0.98	242	120	42.8	2.16	4.19	1.88	0.33						16	31	70	5.4	226		0	0
0	50-95	0	0	25.1476	72	2017-11-05	2017	11	3	1095	0	1	0	0.86	136	1.13	294	143	42.7	2.2	4.4	1.8	0.46						16	28	63	4.6	238		0	0
1	50-95	0	0	24.7423	52	2017-06-23	2017	6	2	1095	0	0	0	0.99	139.5	1.55	196	90	38.6	2.18	5.18	1.45	0.41						16	22	235	13.4	257		0	0
0	50-95	0	0	26.8723	52	2018-07-26	2018	7	2	1095	0	0	0	1.06	142.9	0.8	168	126.2	46.8	2.39	13.14	0.83	0.69						15	20	53	7.45	315	3.42	0	0
1	50-95	0	0	24.5675	72	2019-04-25	2019	4	2	1095	0	0	0	0.95	140.5	0.99	162	120	45.7	2.29	14	1	0.4	4.53	0.66	1.58	2.56	13.91	15	20	47	5.8	267	3.59	0	0
0	50-95	0	0	20.4467	22	2021-11-23	2021	11	2	277	0	0	0	0.79	141.2	1.29	301	127	44.3	2.24	6.8	1.5	0.2	4.71	0.96	1.48	2.8	13.31	15	32	42	5.5	222	4	0	0
0	50-95	0	0	25.784	72	2022-01-08	2022	1	3	115	0	0	0	1	142	0.9	180	126	42.1	2.25	5.4	1.1	0.4						15	21	47	4.58	241	4.25	0	0
1	50-95	0	0	20.087	721	2018-11-18	2018	11	2	1095	0	1	0	0.83	142.1	1.14			42.1	2.35									15	21	80	4.06	314	4.29	0	0
0	50-95	0	0	22.4737	721	2018-09-09	2018	9	3	301	1	1	1	0.95	141.6	1.15	270	120	39.2	2.14	4.69	1.49	0.25	5.35	2.25	1.25	3.56	6.87	15	19	43	5.67	196	4.5	0	1
1	50-95	0	0	24.0328	32	2017-06-14	2017	6	2	1095	0	0	0	0.93	141.6	0.95	208.3	130.8	37.1	2.01	7.81	1.08	0.69						15	20	74	5.2	271	4.55	0	0
1	50-95	1	0	23.6735	22	2021-06-26	2021	6	2	429	0	0	0	0.89	139.2	1.19	248	131	39.5	2.17	4.7	1.9	0.4	4.06	2.1	1.34	2.25	12.82	15	24	43	6.26	254	4.6	0	0
0	50-95	0	0	19.8478	32	2019-11-02	2019	11	2	1029	0	0	0	0.97	142.3	0.95	174.6	141.4	45.2	2.28	4.79	0.85	0.51	4.99	0.77	1.59	3.18	13.09	15	31	90	6.15	253	4.66	0	0
0	50-95	0	0	28.7087	72	2019-10-12	2019	10	3	1043	0	0	0	0.87	143.1	1.01	83	116	39.7	2.08	4.3	1	0.2	3.94	0.82	1.45	2.53	9.68	15	21	50	6.02	195	4.69	0	0
0	50-95	0	0	24.6711	22	2022-06-11	2022	6	2	76	0	0	0				383	123	42.3		2.94	1.6	0.34						15	26	61	6.4	324	4.73	0	0
1	50-95	1	0	21.2585	22	2020-07-30	2020	7	2	760	0	0	0	0.99	143.1	1.36	158	128	40.5	2.32	3.4	1.3	0.3	3.62	2.62	0.96	2.13	11.89	15	14	62	5.6	298	4.77	0	0
0	50-95	0	0	23.4952	32	2021-04-06	2021	4	1	508	0	0	0	0.88	144.9	1.09	237	125	42.1	2.33	6.1	1.7	0.4	4.6	0.94	1.12	3.06	13.19	15	17	56	4	280	4.79	0	0
0	50-95	0	0	20.8828	52	2020-07-09	2020	7	2	725	0	0	0	0.9	141	1.16	229	138	45.1	2.3	3.9	1.9	0.4	4.53	2.85	1.21	2.82	9.65	15	20	54	7.39	306	4.81	0	0
1	50-95	0	0	26.7469	22	2018-09-25	2018	9	2	1095	0	0	0	0.92	141.9	0.92	141.9	106.3	38.4	2.21	7.66	0.82	0.53	3.83	0.5	1.57	2	10.37	15	31	50	6.2	293	4.89	0	0
0	50-95	0	0	24.974	32	2021-01-09	2021	1	2	598	0	0	0	0.81	140.6	1.13	120	119	37.5	2.22	4.6	1.7	0.7	4.34	0.79	2.1	1.85	10.46	15	21	52	3.9	210	4.9	0	0
1	50-95	0	0	16.2645	72	2017-02-08	2017	2	2	1095	0	0	0	0.91	143.5	0.88	193	111	39.1	2.26	3.2	2.1	0.5	5.16	1.05	1.73	3.17	8.46	15	17	56	5.4	266	4.9	0	0
0	50-95	0	0	26.2415	32	2022-05-06	2022	5	2	118	0	0	0	1.03	143.4	1.37	387.5	117.3	37.4	2.21	2.46	0.54	0.27	3.74	0.77	1.23	1.95	12.05	15	19	65	5.89	178	4.95	0	0
1	50-95	0	0	21.2676	721	2018-05-13	2018	5	3	1095	0	0	0	0.88	142.9	0.72	107	74	36.7	2.28	5.78	1.58	0.71						15	24	58	7.6	362	5.05	0	0
0	50-95	0	0	23.3726	22	2019-05-17	2019	5	2	1095	0	0	0	0.88	141.7	1.01	174	141	42	2.17	5.4	1.3	0.6						15	16	88	3.8	331	5.07	0	0
1	50-95	0	0	20.7967	721	2018-12-09	2018	12	2	1095	0	0	0	0.84	142.1	1.16	133	131	39	2.14	5.8	2.2	0.8						15	16	92	6	359	5.07	0	0
1	50-95	0	0	18.7456	52	2017-03-04	2017	3	2	1095	0	0	0	0.9	140	1.06	224.2	129.2	44.2	2.25	8.17	0.65	0.34	5.24	1.08	2.08	3.34	7.86	15	23	47	4.72	347	5.09	0	0
1	50-95	0	0	27.9907	72	2017-12-26	2017	12	2	1095	0	0	0	1.03	141.7	1.11	206	128	45	2.3	4.5	2	0.5	5.43	1.08	1.38	3.39	10.84	15	20	58	7.35	240	5.1	0	0
0	50-95	0	0	19.2902	721	2018-01-28	2018	1	1	1095	0	0	0	0.86	138.4	1	144	127	35.1	1.93	3.9	1.5	0.9						15	24	51	3.3	189	5.11	0	0
0	50-95	0	0	22.6003	72	2021-05-31	2021	5	3	454	0	0	0	1.05	145.4	1.14	116	114	39.2	2.08	7.07	0.9	0.52	3.61	0.67	1.01	2.31	21.11	15	23	91	7.1	419	5.15	0	0
0	50-95	0	0	17.5781	22	2019-09-02	2019	9	2	1088	0	0	0	0.86	143.2	1.37	128	134	37.9	2.15	3.1	1.1	0.4	3.69	0.89	1.05	2.55	10.19	15	16	73	7.8	228	5.15	0	0
0	50-95	0	0	24.921	32	2018-08-27	2018	8	2	1095	0	0	0	0.91	145.3	1.06	240	130	36.4	2.26	3.7	1.3	0.3	3.34	0.7	1.57	1.55	11.42	15	19	65	7.92	342	5.15	0	0
0	50-95	0	0	22.5393	22	2017-06-16	2017	6	2	1095	0	0	0	0.72	142.9	0.87	125	122	38.7	2.29	2.5	0.6	0.3	6.69	1.79	1.17	4.65	16.26	15	15	47	4.05	316	5.15	0	0
1	50-95	0	0	23.03	72	2021-08-27	2021	8	3	363	0	0	0	0.86	140.9	0.88	144	129	38.5	2.1	4.1	1.1	0.5	3.72	0.6	1.34	2.1	7.61	15	18	38	4.2	138	5.19	0	0
0	50-95	0	0	20.8836	721	2020-08-29	2020	8	3	316	0	1	0	0.97	141.7	0.79	160	97	33.7	2.05	2.76	1.07	0.34						15	18	62	3.4	286	5.22	0	0
0	50-95	0	0	24.9019	721	2018-09-04	2018	9	3	1095	0	1	1	1.03	145.6	0.76	80	134	43.9	2.36	7.3	0.9	0.5						15	17	53	6.65	239	5.25	0	1
1	50-95	0	1	17.5985	32	2018-11-22	2018	11	2	1095	0	0	0	0.9	143.4	0.97	113	126	38.7	2.26	5.7	2	0.6	4.64	1.48	1.38	2.67	8.43	15	19	74	7.35	333	5.26	0	0
1	50-95	0	0	21.9943	72	2019-07-31	2019	7	3	215	0	1	1	0.95	144.7	1.21	149	126	40	2.31	4.7	1.5	0.1	3.4	1.2	1.3	1.61	7.3	15	14	53	4.43	274	5.3	0	1
0	50-95	0	0	17.313	32	2022-03-28	2022	3	3	155	0	0	0	0.87	143.7	0.85	155	145	40.3	2.17	9.4	1.4	0.6	4.34	0.77	1.14	2.8	14.32	15	30	73	7.1	276	5.31	0	0
1	50-95	0	0	16.2712	721	2017-08-21	2017	8	3	263	0	0	0	0.87	142.2	0.44	194	79	42	2.45	14.23	1.32	1.31	4.48	0.6	1.66	2.42	14.72	15	23	55	5.08	270	5.31	0	0
0	50-95	0	0	27.5482	72	2018-12-11	2018	12	2	1095	0	0	0	1.17	141.8	0.79	110	126	37	2.18	5.1	1.4	0.6	3.15	0.75	1.36	1.37	10.36	15	23	54	6.5	286	5.31	0	0
0	50-95	0	0	20.9566	721	2017-05-17	2017	5	2	1095	0	0	0	1	140.2	1.2	204	122	40.8	2.06	3.4	1.6	0.4						15	17	38	4.8	226	5.32	0	0
1	50-95	1	0	24.2215	42	2019-01-13	2019	1	2	1095	0	0	0	0.83	138.1	0.8	79	111	36.1	2.11	4.75	0.34	0.3	5.52	0.5	1.76	2.7	28.21	15	23	62	10.3	226	5.34	0	0
1	50-95	0	0	22.4059	32	2020-10-22	2020	10	2	672	0	0	0	1.02	144.7	1.1	155	137	39.4	2.21	2.9	1.1	0.4	4.23	0.77	1.15	2.79	9.32	15	20	63	4.2	272	5.36	0	0
1	50-95	0	0	23.5126	52	2017-01-12	2017	1	1	1095	0	0	0	0.96	143.6	0.97	120	124	37	2.14	5.9	1.3	0.4	4.09	1.19	1.19	2.55	10.41	15	16	82	6.56	262	5.37	0	0
0	50-95	0	0	21.8833	22	2018-02-12	2018	2	1	1095	0	0	0	0.94	139.7	0.76	216	122	39	1.99	6.9	0.8	0.5	3.32	0.81	1.06	1.98	7.2	15	13	65	3.6	299	5.42	0	0
0	50-95	0	0	24.4444	721	2021-02-19	2021	2	2	552	0	0	0	0.78	140.8	0.83	160	121	36.6	2.05	5.3	1.4	0.6						15	16	61	4.4	222	5.45	0	0
0	50-95	0	0	20.3954	22	2019-04-06	2019	4	2	495	1	0	0	0.83	140.4	1.29	187	128	37.3	2.27	7.2	1.5	0.3	3.98	0.83	0.86	2.74	5.78	15	22	50	4.9	210	5.47	0	0
0	50-95	0	0	26.6667	72	2020-08-08	2020	8	2	745	0	1	0	0.8	144.7	1.04	135	111	37.3	2.12	4.2	1.1	0.2	4.46	1.86	1.15	2.63	15.08	15	25	78	6.1	203	5.47	0	0
0	50-95	0	0	26.1313	22	2017-02-01	2017	2	2	1095	0	0	0	1.04	139.7	1.45	148	112	41.4	2.09	4.4	1.1	0.4	6.31	1.14	1.77	4.49	6.73	15	18	54	3.9	167	5.47	0	0
0	50-95	0	0	27.565	721	2021-01-23	2021	1	3	321	0	0	0	0.93	143.2	1	223	141	44.4	2.23	5.8	1.8	0.6	3.87	0.52	1.37	2.71	24.5	15	20	78	5.1	314	5.51	0	0
1	50-95	0	0	21.8765	72	2021-01-20	2021	1	2	580	0	0	0	0.93	140.4	1.1	190	129	38.4	2.16	3.8	1	0.3						15	16	81	9.96	557	5.51	0	0
0	50-95	0	0	18.8003	721	2020-02-11	2020	2	3	234	0	1	0	0.88	141	1.12	209	146	38.7	2.22	8	1.1	0.8						15	18	55	2.58	269	5.54	0	0
0	50-95	0	0	36.9822	721	2019-10-25	2019	10	3	76	0	0	0	0.89	141.5	1.14	152	133	45.1	2.12	5.86	2.6	0.45	5.71	0.95	1.45	3.64	11.29	15	21	77	5.5	227	5.55	0	0
1	50-95	0	1	25.3515	32	2020-09-25	2020	9	2	702	0	0	0	0.9	143.3	1.06	135	120	36.2	2.01	6	1.1	0.6	6.4	1.54	1.56	3.31	12.22	15	26	55	5.7	281	5.55	0	0
0	50-95	0	0	20.8117	22	2021-04-08	2021	4	2	510	0	0	0	0.77	143.1	1.02	104	126	37.7	2.14	3.3	1.6	0.5	3.26	0.69	1.28	1.72	66.88	15	27	140	5	348	5.56	0	0
1	50-95	0	0	20.7612	72	2019-09-17	2019	9	2	1073	0	0	0	0.86	143.8	0.94	103	139	38.3	2.06	5	0.1	0.9	4.01	1.11	1.19	2.39	13.47	15	16	60	7	299	5.56	0	0
1	50-95	0	0	22.5306	32	2021-01-03	2021	1	1	602	0	0	0	0.94	140.6	1.04	232	144	39.5	2.13	9.6	0.7	0.8	4.95	0.76	2.03	2.24	16.01	15	16	53	2.93	189	5.58	0	0
0	50-95	0	0	18.7305	22	2020-06-19	2020	6	2	799	0	0	0	0.81	142.3	0.8	167	147	47.6	2.39	4.3	1.3	0.2						15	20	106	6.4	166	5.6	0	0
0	50-95	0	0	25.4248	42	2018-10-02	2018	10	2	1095	0	0	0	0.93	142.9	1.43	202	124	39.5	2.14	7.2	1.8	0.5						15	17	45	8.4	287	5.61	0	0
0	50-95	0	0	25.3906	32	2021-01-15	2021	1	2	589	0	0	0	0.85	149.3	0.93	125	118	40.1	2.11	5.7	1.7	0.3	3.6	3.39	0.86	2.37	8.09	15	16	56	4.4	219	5.62	0	0
0	50-95	0	0	23.7253	32	2020-05-01	2020	5	3	851	0	0	0	0.88	140.6	1.05	176	128	40.6	2.12	4.6	1.3	0.3	4.4	1.02	1.15	2.31	8.36	15	19	59	4.2	270	5.62	0	0
0	50-95	0	0	24.6094	32	2019-09-15	2019	9	1	1073	0	0	0	0.91	140	0.7	147	122	39.6	2.12	6.3	0.5	0.3	3.57	1.25	1.17	2.04	12.67	15	19	66	7.7	385	5.64	0	0
0	50-95	0	0	20	32	2019-08-29	2019	8	3	50	1	0	0	0.82	141.2	0.94	138	136	39.4	2.19	9	1.7	0.5						15	18	82	6.7	245	5.65	0	0
0	50-95	0	0	24.2188	32	2018-11-29	2018	11	2	1095	0	0	0	0.74	143.2	1.22	187	131	40.1	2.1	5.3	0.8	0.4	4.57	0.73	1.55	2.8	7.03	15	21	43	3.1	210	5.66	0	0
1	50-95	0	0	23.3095	721	2020-02-23	2020	2	2	642	1	0	0	1.01	139.6	1.27	204	109	39.5	2.35	7.1	1.5	0.6						15	17	74	10.61	291	5.68	0	0
0	50-95	0	0	18.6117	72	2018-04-16	2018	4	2	1095	0	0	0	0.78	145.3	0.92	118	105	37.9	2.07	6.06	0.53	0.17	4.08	0.84	1.45	2.38	23.37	15	23	74	7.12	347	5.7	0	0
1	50-95	1	0	25.4028	22	2021-03-27	2021	3	2	504	0	0	0	0.82	143.2	1.06	145	126	36.7	2.07	3.2	1.4	0.4	4.4	2.26	0.83	3.32	8.71	15	19	59	4.3	300	5.71	0	0
0	50-95	0	0	17.5781	32	2019-03-04	2019	3	2	1095	0	0	0	0.87	144.7	1.22	196	114	45.6	2.18	3.3	1.3	0.2						15	18	60	4.5	221	5.73	0	0
0	50-95	0	0	25.8065	72	2021-12-23	2021	12	3	247	0	0	0	0.9	143	1.32	271	135	41.1	2.35	3.7	1.8	0.3						15	20	65	5.2	242	5.74	0	0
0	50-95	0	0	26.8352	72	2021-10-17	2021	10	2	314	0	0	0	0.8	140	1.2	109	160	43	2.29	8.5	2	0.7	5.42	2.22	0.95	3.67	16.27	15	17	92	4.5	417	5.77	0	0
0	50-95	0	0	25.5102	32	2020-08-06	2020	8	2	750	0	1	0	0.89	139	0.65	111	128	39	2.17	10.8	0.6	0.5						15	24	64	9.8	307	5.8	0	0
0	50-95	0	0	16.3364	72	2020-04-27	2020	4	3	851	0	0	0	0.99	138.4	1.25	227	150	39.3	2.13	5.76	1.13	0.46	4.06	0.73	1.74	2.04	10.28	15	19	50	5.29	129	5.82	0	0
0	50-95	0	0	20.0729	721	2017-01-24	2017	1	3	216	0	1	1	1.03	138.1	1.32	306	129	41.2	2.33	7.5	1	0.5	5.72	3.03	1.51	3.98	7.85	15	22	45	3.95	244	5.91	0	1
0	50-95	0	0	22.1893	32	2021-02-06	2021	2	3	570	0	0	0	1.11	142.4	1.17	92	132	44.6	2.28	2.8	1.8	0.4	2.73	4.03	0.81	1.15	11.12	15	14	60	4.1	238	5.93	0	0
1	50-95	1	0	24.2215	52	2019-04-27	2019	4	1	1095	0	0	0	0.83	138.5	1.16	144	111	45.1	2.36	7.6	0.7	0.3	3.93	0.69	1.41	2.05	26.19	15	25	57	8.5	342	6.01	0	0
0	50-95	0	0	16.4474	72	2019-10-03	2019	10	3	625	0	1	0	0.85	141.2	0.92	229	140	38	2.12	5.2	2	0.7	3.54	0.86	1.1	1.94	12.63	15	16	60	4	405	6.02	0	0
0	50-95	0	0	27.0552	72	2020-02-29	2020	2	2	898	0	0	0	0.86	141.9	0.95	178	104	33.3	2.15	3.9	1.2	0.3						15	24	106	6.8	241	6.02	0	0
1	50-95	0	0	22.3863	721	2021-08-01	2021	8	2	387	0	1	1	1	139.7	1.14	158	123	45.5	2.34	6.1	1.1	0.3	4.95	0.41	2.07	2.83	18.67	15	21	32	4.5	133	6.03	0	1
1	50-95	1	0	20.7008	52	2021-07-24	2021	7	3	396	0	0	0	0.92	141.3	0.68	140	144	38.9	2.05	11.1	1.4	0.6	3.28	0.67	1.24	1.82	12.42	15	14	117	6.7	258	6.04	0	0
0	50-95	0	0	18.8189	32	2019-01-26	2019	1	1	1095	0	0	0	0.96	140.8	1.13	170.1	110.7	41	2.21	7.31	0.72	0.33						15	30	55	5.5	187	6.11	0	0
0	50-95	0	0	31.2175	72	2020-09-06	2020	9	4	720	0	1	0	0.99	135.2	1.19	115	120	40.7	2.1	9.25	0.3	0.33						15	19	65	7.5	335	6.14	0	0
1	50-95	0	0	23.4375	721	2019-07-23	2019	7	2	1095	0	1	0	0.69	139.5	1.26	203	117	42.6	2.24	3.2	1.1	0.2						15	18	46	6.2	280	6.22	0	0
0	50-95	0	0	22.9483	721	2018-04-15	2018	4	2	707	0	0	0	0.89	145.3	0.43	154	143	38	2.24	4.99	1.06	0.96	3.24	1.05	1.11	1.87	37.55	15	15	76	7.02	352	6.39	0	0
0	50-95	0	0	23.3091	22	2019-01-24	2019	1	3	1095	0	0	0	0.89	141.2	1.19	168	116	45.3	2.21	7.5	1.3	0.2						15	16	82	5.2	349	6.6	0	0
0	50-95	0	0	22.8329	42	2019-08-18	2019	8	3	1095	0	0	0	0.75	137.5	1.04	134	104	35.7	1.99	16.04	0.8	0.91						15	24	72	4.9	233	6.67	0	0
1	50-95	0	0	14.6924	72	2022-04-24	2022	4	3	124	0	0	0	1.02	141.3	1.42	127	125	40.1	2.15	4.6	1.2	0.4	3.52	1.56	1.14	2.1	13.84	15	16	59	4.8	219	6.74	0	0
0	50-95	0	0	22.8928	32	2019-08-16	2019	8	2	1095	0	0	0	0.85	133	2.27	122	122	37	2.2	7.8	1.2	1	2.55	0.89	1.15	0.89	26.95	15	19	189	11.4	402	6.76	0	0
1	50-95	0	0	18.3655	72	2021-01-10	2021	1	2	590	0	0	0	0.95	138	0.41	179	127	42.7	2.24	16.42	0.9	0.76	4.73	1.12	1.78	2.95	11.46	15	22	53	5	235	6.81	0	0
0	50-95	0	0	24.476	52	2018-06-24	2018	6	2	1095	0	0	0	1.03	142.7	1.14	246	131	39.4	2.39	2.4	1.3	0.3	5.37	1.16	1.15	3.86	12.95	15	16	61	6.4	292	6.92	0	0
0	50-95	0	0	26.6667	22	2019-02-10	2019	2	2	1095	0	0	0	0.8	142.5	0.86	101	141	40	2.15	6.77	0.7	0.32	5.25	2.24	1.4	2.82	12.08	15	21	73	8.7	307	6.98	0	0
0	50-95	0	0	17.7778	721	2019-07-27	2019	7	3	1095	0	0	0	0.86	138.9	0.98	200	102	38.2	2.26	3.1	1.1	0.4						15	18	44	3.6	168	7.01	1	1
0	50-95	0	0	21.3333	72	2019-12-20	2019	12	3	161	0	0	0	0.78	143.7	1.06	157	117	43.9	2.32	5.2	0.4	0.3	4.8	1.26	1.36	2.9	10.14	15	30	78	5.7	348	7.03	1	1
1	50-95	0	0	22.1675	721	2017-07-29	2017	7	3	419	0	0	0	0.78	142.3	1.27	138	136	41.3	2.22	3.1	0.9	0.2	5.38	1.35	1.47	3.45	17.03	15	20	38	4.8	199	7.04	1	1
1	50-95	0	0	21.86	32	2017-10-20	2017	10	2	1095	0	0	0	0.88	126.6	1.09	162	125	42.6	2.2	3.93	0.61	0.4	4.31	0.53	1.73	1.78	11.36	15	20	49	6.09	130	7.36	1	1
0	50-95	0	0	21.4844	32	2019-11-28	2019	11	1	1005	0	0	0	1.02	142.6	0.69	161	135	40.3	2.19	3.8	0.9	0.3	4.17	0.51	1.58	2.46	9.52	15	20	57	5	251	7.7	1	1
0	50-95	0	0	20.8117	22	2019-11-12	2019	11	1	1014	0	0	0	0.81	145.1	1.52	145	113	39.4	2.11	8	1.2	0.9	3.14	0.5	1.11	1.78	28.33	15	19	127	9.3	297	7.92	1	1
0	50-95	0	0	23.6659	32	2019-10-05	2019	10	3	1039	0	0	0	0.91	138.6	0.99	165	140	40	2.2	5.4	1.3	0.5						15	17	64	5.5	370	8.14	1	1
0	50-95	0	0	19.5312	32	2020-04-28	2020	4	2	135	1	0	0	0.9	140.5	0.99	167	141	46.4	2.3	4.9	2.1	0.2						15	20	67	6.2	252	8.6	1	1
0	50-95	0	0	17.7778	721	2021-09-28	2021	9	3	326	0	1	0	0.82	137.1	0.87	237	122	35.6	2.34	16.7	0.8	0.5						15	18	141	10	385	8.67	1	1
1	50-95	1	0	27.6817	32	2020-08-30	2020	8	2	725	0	0	0	0.89	139.8	1.19	121	129	43.2	2.31	5	2.7	0.7	4.99	1.23	1.32	3.08	12.37	15	21	60	5.7	268	9.27	1	1
0	50-95	0	0	29.2969	721	2020-11-06	2020	11	2	657	0	0	0	0.87	141.8	1.22	195	107	40.8	2.07	9.4	1.1	0.4	3.4	0.68	1.42	1.78	16.97	15	22	60	11.4	264	9.79	1	1
1	50-95	0	0	26.0515	721	2022-02-26	2022	2	3	182	0	0	0	0.8	143.8	0.98	162.9	128.9	36.3	2.13	7.19	1.44	0.6	5.61	0.66	1.6	2.56	9.67	15	17	59	6.83	226	10.48	1	1
0	50-95	0	0	24.9938	32	2021-01-26	2021	1	1	337	1	0	0	0.94	145.5	0.82	160	132	41	2.23	3.1	1.4	0.3						15	12	76	5.7	220	12.49	1	1
0	50-95	0	0	29.1256	52	2018-07-06	2018	7	2	1095	0	0	0	1.11	140.4	1.38	260.8	122	35.1	2.45	7.86	1.03	0.76	2.89	0.84	1.27	1.35	16.34	15	18	107	11.58	484	13.87	1	1
0	50-95	0	0	23.4375	42	2022-06-10	2022	6	2	79	0	0	0	0.64	134.6	0.48	154	123	31.6	2.07	8.5	0.7	0.4						15	30	622	12.9	319	22.53	1	1
0	50-95	0	0	24.974	72	2022-04-02	2022	4	3	144	0	0	0	0.86	139.9	1.18	122	117	33.6	2.18	7.08	1	0.74	3.22	0.6	1.12	1.85	14.86	15	21	101	5.7	446		0	0
1	50-95	1	0	26.1224	721	2021-10-12	2021	10	3	316	0	0	0	1.18	143.5	1.16	203	94	36.1	2.27	3.3	0.58	0.45						15	23	81	15.92	200		0	0
0	50-95	0	0	20.5457	22	2020-07-20	2020	7	3	769	0	1	0	0.98	137.9	1.41	173	117	36.8	2.08	3.25	1.7	0.39						15	22	57	4.4	278		0	0
0	50-95	0	0	27.3796	72	2017-04-04	2017	4	3	1095	0	0	1	0.79	139.6	1.21	150	118	41.3	2.33	2.68	1.2	0.29						15	23	49	3.3	258		0	1
1	50-95	0	0	19.6323	22	2017-01-07	2017	1	2	1095	0	0	0	0.91	140.4	1.28	224	122	45.6	2.27	6.7	1.33	0.47						15	21	51	6.2	233		0	0
0	50-95	0	0	22.8151	22	2018-11-13	2018	11	2	1095	0	0	0	0.8	138.7	1.26	94	108	38.7	2.12	4.85	1.1	0.64						15	35	65	6.8	591		0	0
0	50-95	0	0	17.915	721	2018-09-22	2018	9	3	1095	0	1	1	0.73	135.5	1.12	217	108	36	2.14	12.35	1.39	0.39						15	28	96	6.5	393		0	1
0	50-95	0	0	22.3089	52	2018-08-16	2018	8	2	1095	0	1	0	0.79	131.8	0.98	173	66	31.2	1.89	3.46	1.21	0.52						15	30	77	6.4	389		0	0
1	50-95	0	0	27.8876	32	2018-01-21	2018	1	2	1095	0	0	0	0.92	138.5	0.9	135	116	41.9	2.16	8.08	0.68	0.52						15	26	33	8.1	234		0	0
0	50-95	0	0	20.8445	32	2017-04-09	2017	4	1	1095	0	0	0	0.84	135.7	1.11	267	125	35.6	2.13	5.1	1.85	0.44						15	19	48	3.6	162		0	0
0	50-95	0	0	28.125	52	2021-04-29	2021	4	1	473	0	0	0	0.92	141.8	1.1	189	114	40.2	2.11	3.4	1.9	0.4	5.59	1.2	1.7	3.79	9.61	14	19	57	6.3	204	4.29	0	0
1	50-95	0	0	24.3046	52	2021-12-14	2021	12	2	258	0	0	0	0.8	137.7	1.06	235	151	40.9	2.13	9.3	2.1	0.4						14	22	50	3.3	342	4.41	0	0
0	50-95	0	0	20.7829	32	2018-10-28	2018	10	2	448	0	0	0	0.98	141.4	1.32	149	131	43.7	2.41	3.13	1.24	0.25	3.75	2.48	1.13	2.14	24.53	14	20	55	7.49	182	4.48	0	0
1	50-95	0	0	16.456	72	2022-01-17	2022	1	3	221	0	0	0	0.84	140.1	1.16	225	121	39.1	2.12	3.65	1.15	0.59	3.88	0.6	1.53	1.54	12.52	14	18	35	4.6	194	4.51	0	0
0	50-95	0	0	20.8117	52	2020-05-09	2020	5	2	841	0	0	0	0.81	141.4	1.13	224	130	45.4	2.24	5.3	1.5	0.4						14	19	54	3.3	181	4.61	0	0
0	50-95	0	0	25.8761	22	2019-11-06	2019	11	3	1026	0	0	0	0.84	140.1	1.2	110	139	43.8	2.19	5.4	2.4	0.7						14	19	61	3.3	202	4.64	0	0
1	50-95	0	0	20.3125	42	2022-06-16	2022	6	2	70	0	0	0	1.02	138.5	1.49	170	122	40	2.18	3.3	1	0.3						14	29	57	4.9	279	4.68	0	0
1	50-95	0	0	26.1994	32	2018-01-31	2018	1	2	1095	0	0	0	0.82	141.5	1.22	148	141	39.2	2.19	7.4	1.4	0.4	3.85	1.58	1.11	2.67	10.93	14	14	60	6.16	262	4.69	0	0
0	50-95	0	0	17.5781	32	2021-11-14	2021	11	2	255	0	0	0	1	137.5	0.84	169	151	44.4	2.16	8.9	1.8	0.2						14	13	93	6.6	262	4.75	0	0
1	50-95	0	0	29.2651	32	2022-04-02	2022	4	2	144	0	0	0	1.02	144.1	0.84	160	119	41	2.11	5.3	1.5	0.5	5.07	1.1	1.94	2.68	11.55	14	19	39	7.1	246	4.76	0	0
0	50-95	0	0	21.2833	72	2018-09-24	2018	9	3	328	0	0	0	1.01	141.2	0.9	197	151	49	2.4	13	0.6	0.4	4.78	0.75	1.55	3.02	13.85	14	21	62	8.6	222	4.79	0	0
1	50-95	0	0	23.03	22	2021-05-14	2021	5	2	472	0	0	0	0.85	140.8	1.09	220	113	38.7	2.2	1.7	1.9	1.6						14	16	54	8.6	191	4.8	0	0
0	50-95	0	0	17.5968	72	2017-07-31	2017	7	2	1095	0	1	1	0.93	140	1.33	275.5	129	42.7	2.08	11.92	1.26	0.45	4.62	0.31	1.38	3.12	13.48	14	25	36	4.43	311	4.82	0	1
0	50-95	0	0	23.2335	32	2019-08-11	2019	8	2	1095	0	0	0	0.81	142.9	1.33	227	139	45.8	2.13	10.3	0.9	0.6						14	36	93	5.6	419	4.85	0	0
0	50-95	0	0	25.3783	32	2018-12-14	2018	12	2	1095	0	0	0	0.87	144.3	0.88	143	104	35.1	2.17	4.6	1.4	0.7	3.76	0.75	1.03	2.46	9.37	14	23	79	6.1	399	4.85	0	0
0	50-95	0	0	20.0288	52	2020-01-14	2020	1	1	955	0	0	0	0.87	142.2	1.11	118	129	38.2	2.12	2	0.9	0.3	3.24	1.3	0.9	2.05	11.17	14	19	62	3.8	138	4.87	0	0
0	50-95	0	0	23.7046	32	2022-03-29	2022	3	2	153	0	0	0	1.04	135.9	0.92	277	147	36	2.1	5.36	1.47	0.78	4.12	0.92	1.37	2.18	19.95	14	21	81	6.7	240	4.9	0	0
0	50-95	0	0	16.5289	72	2021-07-31	2021	7	2	383	0	0	0	0.98	139.9	1.36	181	100	39.3	2.11	5	1.9	0.5	3.29	1.05	1.39	1.66	13.3	14	37	50	3.9	245	4.9	0	0
0	50-95	0	0	24.3427	42	2018-07-15	2018	7	2	1095	0	1	1	1	144.9	1.21	143	133	34.6	2.05	2.7	2.6	0.5	4.2	0.72	1.65	1.9	12.13	14	27	63	3.33	233	4.9	0	1
0	50-95	0	0	23.6154	32	2018-03-16	2018	3	2	1095	0	1	0	0.88	142.7	0.92	151.4	125.7	42.2	2.23	3.17	1.16	0.4	4.23	0.6	1.29	2.67	14.83	14	17	71	7.2	363	4.92	0	0
0	50-95	0	0	24.0882	22	2020-07-28	2020	7	2	761	0	0	0	1.1	144.5	1.11	164	105	38.1	2.26	4.5	1.7	0.6	3.98	0.77	1.32	2.6	12.42	14	24	72	5.5	213	4.95	0	0
1	50-95	0	0	17.301	721	2020-12-16	2020	12	2	527	0	0	0	0.99	143.4	0.92	161	136	40	2.21	6.3	1.5	0.2						14	20	53	4.9	271	4.98	0	0
1	50-95	0	0	27.8905	52	2018-01-19	2018	1	2	1095	0	0	0	1	144.7	1.06	188	117	40.7	2.16	2	0.9	0.2	5.81	1.73	1.49	3.78	7.64	14	19	49	5.89	244	4.99	0	0
1	50-95	1	0	18.5166	72	2019-11-19	2019	11	2	424	0	0	0	0.93	142.1	1.05	144	137	39.5	2.13	2.1	0.9	0.3	2.96	1.1	0.97	1.77	19.11	14	18	60	6.6	166	5	0	0
1	50-95	0	0	18.2121	72	2017-08-17	2017	8	2	71	0	0	0	0.81	143.6	1.06	218.7	119.2	38.9	2.48	5.69	1.57	0.59						14	15	83	5.98	351	5.04	0	0
0	50-95	0	0	22.2222	721	2020-10-30	2020	10	2	668	0	0	0	0.95	141.1	1.18	239	129	43.7	2.18	5.6	1.7	0.4	3.29	1.99	0.83	1.41	7.92	14	21	57	3	295	5.04	0	0
0	50-95	0	0	27.3438	52	2021-02-14	2021	2	3	557	0	0	0	0.71	136.5	1.25	225	129	39.7	2.09	4.9	1.8	0.5	3.63	1.52	1.15	2.17	17.71	14	19	78	5.1	278	5.08	0	0
0	50-95	0	0	27.3438	32	2020-05-24	2020	5	2	827	0	1	0	0.67	140	0.97	68	144	39	2.23	10	0.8	0.5						14	32	54	5.6	358	5.08	0	0
0	50-95	0	0	17.2704	72	2018-04-13	2018	4	2	1087	1	0	0	0.99	144.2	0.94	132	120	39.7	2.41	4.7	1	0.4	3.67	1.4	1.13	2.51	18.24	14	15	46	5.16	316	5.08	0	0
0	50-95	0	0	21.8133	721	2022-05-19	2022	5	3	93	0	1	0	0.96	143.3	0.97	190	129	40.8	2.21	6.5	1.1	0.5						14	19	64	5.7	305	5.14	0	0
0	50-95	0	0	23.634	32	2022-04-17	2022	4	2	134	0	0	0	0.89	143.3	1.19	195	127	45.3	2.25	6.8	2.8	0.7						14	18	55	3.2	288	5.17	0	0
0	50-95	0	0	27.3438	32	2020-06-04	2020	6	2	815	0	0	0	1.01	138.2	1.2	231	122	37.9	2.12	4.7	1.5	0.6						14	16	47	5.9	261	5.17	0	0
0	50-95	0	0	24.3865	32	2021-05-21	2021	5	1	455	0	1	0	0.96	141.6	1.16	266	136	40.7	2.19	3.5	1.5	0.4	2.67	1.02	1.21	1.22	26.34	14	15	76	6.6	235	5.18	0	0
0	50-95	0	0	24.974	32	2019-05-08	2019	5	2	1095	0	0	0	0.78	139.7	1.13	236	150	44.3	2.25	8.9	1.9	0.8	3.67	1	0.89	2.7	33.67	14	18	79	5.3	356	5.18	0	0
0	50-95	0	0	21.9198	72	2017-05-24	2017	5	3	1095	0	0	0	0.92	141.9	0.95	171	139	40.5	2.28	2.9	1.8	0.2						14	16	55	5.5	286	5.18	0	0
0	50-95	0	0	27.3438	52	2019-09-19	2019	9	2	1074	0	0	0	0.79	143.7	1.15	181	106	39.6	2.16	4.4	1.3	0.5	4.09	0.58	1.51	2.11	6.76	14	19	47	5	244	5.21	0	0
0	50-95	0	0	18.7305	32	2019-11-04	2019	11	3	1029	0	1	0	0.87	143.1	1.23	156	121	40.1	2.25	5.3	1.6	0.7						14	19	53	5.5	142	5.22	0	0
1	50-95	0	0	19.5918	721	2022-03-30	2022	3	2	146	0	0	0	0.99	136.5	1.17	115	128	39.6	2.24	4	0.8	0.3						14	16	69	8.3	308	5.24	0	0
1	50-95	1	1	25.5102	32	2022-01-21	2022	1	2	216	0	0	0	0.92	143.6	0.88	96	100	37.4	2.08	4.5	0.6	0.5	2.77	0.6	0.99	1.58	18.38	14	18	65	11.1	310	5.27	0	0
0	50-95	0	0	18.7305	72	2019-02-12	2019	2	3	1011	0	1	0	0.75	139.8	1	125	130	35.3	2.14	4.4	0.9	0.8	3.7	0.56	1.49	2.08	16.86	14	22	102	6.2	209	5.28	0	0
0	50-95	0	0	20.3125	32	2021-04-01	2021	4	2	511	0	0	0	0.78	140.6	0.88	108	126	35.4	1.94	6.5	0.9	0.3	3.56	0.89	1.44	2.11	18.06	14	22	69	4.2	262	5.35	0	0
0	50-95	0	0	22.3863	721	2019-05-29	2019	5	2	1095	0	0	0	1.06	139.5	1.41	222	142	37.8	2.29	4.4	1.4	0.2						14	19	45	6.26	391	5.35	0	0
0	50-95	0	0	25.711	32	2018-12-31	2018	12	3	1095	0	0	0	0.82	140.1	1.09	155	123	40.5	2.21	1.1	1	0.2	3.78	0.73	1.6	2.26	10.6	14	16	59	5.9	210	5.41	0	0
1	50-95	0	0	32.872	32	2020-06-08	2020	6	3	811	0	1	0	0.92	138.3	1.58	68	96	38.9	2.16	2	0.5	0.1	3.14	0.86	1.08	1.75	20.12	14	20	105	10.2	409	5.42	0	0
0	50-95	0	0	22.0317	72	2021-08-11	2021	8	3	93	1	0	0	0.89	141.7	1.02	155	134	42.3	2.03	3.7	1.1	0.2						14	16	72	3.5	265	5.46	0	0
0	50-95	0	0	23.4375	72	2019-06-23	2019	6	3	1095	0	1	0	0.97	142.5	1.03	131	128	37.7	2.23	7.2	0.9	0.3						14	17	44	6.2	275	5.46	0	0
0	50-95	0	0	19.0894	72	2017-11-11	2017	11	3	646	0	0	0	0.96	143.7	1.29	175.8	116.4	40.1	2.22	1.93	1.29	0.29	4.54	0.78	1.57	2.92	8.33	14	16	49	4.74	201	5.48	0	0
0	50-95	0	0	18.7305	32	2021-09-21	2021	9	3	343	0	1	0	0.88	143.5	0.89	134	139	42.9	2.28	5.3	1.3	0.4	4.35	0.8	1.23	2.51	11.04	14	21	58	3.8	241	5.49	0	0
0	50-95	0	0	16.9795	72	2017-12-04	2017	12	3	957	0	0	0	0.79	133.9	1.06	160	115	42.2	2.27	4.64	1.41	0.39	4.95	1.15	1.83	2.48	9.2	14	17	38	4.3	151	5.49	0	0
0	50-95	0	0	26.7094	32	2019-09-17	2019	9	2	1073	0	0	1	0.88	142.4	0.95	111	99	34.6	2.02	5.65	1.3	0.61	3.58	1.04	1.11	1.92	8.16	14	26	60	5.9	191	5.51	0	1
0	50-95	0	0	21.1782	32	2018-06-12	2018	6	1	1095	0	0	0	0.93	144.4	0.91	149	119	37.9	2.25	8.67	1.46	0.39	3.89	1.14	1.15	2.55	5.03	14	18	60	6.06	309	5.51	0	0
0	50-95	0	0	22.2222	32	2019-11-22	2019	11	2	248	1	0	0	0.82	139.8	1.6	156	157	46.5	2.35	7.5	2.1	0.6						14	17	64	3.1	248	5.52	0	0
0	50-95	0	0	22.2222	22	2021-09-15	2021	9	2	348	0	0	0	0.74	143.7	1.05	181	104	37.3	2.19	6.6	1.3	0.4	4.6	0.84	1.52	2.66	9.58	14	19	78	5.1	377	5.52	0	0
0	50-95	0	0	24.974	72	2019-12-03	2019	12	3	991	0	0	0	0.82	141.1	1.22	157	125	40.3	2.06	8.1	1	0.6						14	29	86	6.1	271	5.57	0	0
0	50-95	0	0	21.7136	721	2018-11-12	2018	11	2	1095	0	0	0	0.9	140.9	1.01	128	109	36.7	2.01	2.95	0.8	0.34	3.49	0.66	1.11	2.13	14.7	14	17	58	4.25	232	5.58	0	0
0	50-95	0	0	18.7305	72	2022-05-13	2022	5	3	106	0	0	0	0.88	141.7	1.05	193	113	45.1	2.27	5.3	1.3	0.6						14	19	61	3.3	244	5.62	0	0
1	50-95	0	0	20.9573	42	2018-12-03	2018	12	3	802	0	0	0	1.02	144.1	1.11	130	134	41.2	2.13	2.8	0.9	0.2	4.66	0.8	1.3	2.95	15.67	14	19	63	6	265	5.65	0	0
0	50-95	0	0	18.8386	72	2017-01-17	2017	1	2	858	0	0	0	0.78	134.4	0.88	147	122	40.2	2.32	5.43	0.66	0.4						14	17	48	4.7	177	5.67	0	0
0	50-95	0	0	23.5393	72	2018-02-13	2018	2	2	1095	0	0	0	1.01	142.1	0.98	169	123	37.9	2.17	5.8	0.6	0.4	4.31	1.41	1.65	2.51	9.56	14	17	35	4.1	219	5.67	0	0
1	50-95	1	0	26.0262	52	2022-06-22	2022	6	1	67	0	0	0	1.11	137.8	1.1	177	161	43.4	2.15	5.1	1.3	0.4	5.62	1	1.76	3.04	19.51	14	20	62	5.8	229	5.71	0	0
0	50-95	0	0	19.6234	72	2018-03-07	2018	3	3	29	1	1	1	0.93	141.4	0.76	221	124	38	2	6.2	2.2	0.3	3.74	0.91	1.1	2.27	10.48	14	17	38	3	154	5.76	0	1
1	50-95	0	0	21.3039	721	2019-02-08	2019	2	3	1095	0	1	1	1.04	141.4	0.75	99	137	41.1	2.32	9.2	0.9	0.4	5.06	0.96	1.86	2.8	16.52	14	23	62	7.6	300	5.84	0	1
0	50-95	0	0	25.3906	72	2019-08-09	2019	8	3	218	0	0	0	0.86	138.6	0.88	163	131	38.5	2.08	7.7	0.4	0.5	5.18	0.5	1.43	3.51	18.34	14	27	134	12.5	330	5.88	0	0
0	50-95	0	0	19.1111	22	2020-06-13	2020	6	3	799	0	1	0	0.89	143.9	1.06	210	124	43	2.39	6.3	2.1	0.4						14	21	60	5.8	242	5.88	0	0
0	50-95	0	0	27.3438	721	2018-12-01	2018	12	2	1095	0	1	0	0.87	143.1	1.03	164	119	40.1	2.21	3.1	1	0.3						14	21	50	5.3	179	5.88	0	0
1	50-95	0	0	22.3	721	2017-08-03	2017	8	3	503	0	1	1	0.84	141.1	0.75	136.6	132.4	36.1	1.93	8.3	0.6	0.63						14	29	70	4.45	224	5.89	0	1
0	50-95	0	0	20.4491	52	2021-04-28	2021	4	2	489	0	0	0	0.96	138.2	1.06	174	96	36.2	2.04	3.9	1.1	0.6	2.95	0.66	1.12	1.61	12.87	14	19	84	9	320	5.94	0	0
0	50-95	0	0	16.2442	72	2018-02-01	2018	2	3	112	0	0	0	0.94	145.2	1.24	142.1	128.3	41.6	2.27	3.29	1.83	0.19						14	21	47	6.54	224	6	0	0
1	50-95	0	0	20.7612	72	2021-07-07	2021	7	3	295	0	0	0	0.92	139.5	0.88	142	111	36.9	2.08	4.7	1.7	0.5	4.46	0.96	1.43	2.63	17.73	14	29	45	5.5	99	6.03	0	0
1	50-95	0	0	32.2144	42	2017-07-12	2017	7	2	1095	0	0	0	0.85	141.9	1.03	183	130	42.1	2.33	9.7	1.3	0.4	4.65	0.76	1.97	2.54	9.57	14	24	47	4.4	279	6.04	0	0
0	50-95	0	0	18.4379	52	2017-07-03	2017	7	2	588	1	0	0	0.99	140.4	0.85	138.4	128.4	41.5	2.2	5	1.08	0.62	2.85	0.4	1.74	1.15	11.04	14	15	60	5.02	218	6.08	0	0
0	50-95	0	0	26.8562	721	2019-07-04	2019	7	3	491	0	0	0	0.78	139.4	0.93	153	101	31.8	1.76	5.1	0.8	0.5	2.44	0.78	0.89	1.19	21.75	14	21	51	4.39	105	6.12	0	0
1	50-95	1	1	24.7676	721	2020-06-09	2020	6	1	809	0	0	0	0.86	140.3	1.12	131	133	42.6	2.1	9.5	0.7	0.6	3.64	0.37	1.3	2.24	11.8	14	20	67	3.7	161	6.13	0	0
0	50-95	0	0	21.9838	32	2019-05-07	2019	5	2	1095	0	0	0	0.91	140.2	1.06	260	136	38.6	2.23	9.4	1.4	0.9						14	21	69	5.14	259	6.15	0	0
0	50-95	0	0	22.2656	22	2021-04-29	2021	4	2	488	0	0	0	0.76	144.9	1.05	141	93	34.2	1.98	7.6	0.8	0.7	4.59	0.75	2.37	2.81	22.34	14	18	58	7.3	157	6.24	0	0
0	50-95	0	0	21.4031	72	2020-11-24	2020	11	2	638	0	1	0	0.81	139.7	1.05	71	116	40.6	2.13	3.5	0.6	0.3						14	22	71	6	251	6.36	0	0
1	50-95	0	0	17.301	42	2020-03-22	2020	3	2	886	0	0	0	1.04	139.8	1.21	272	135	41.3	2.23	7.3	1.2	0.5	4.69	2.4	1.31	2.93	9.62	14	11	46	7.2	271	6.39	0	0
0	50-95	0	0	18.7338	72	2018-08-18	2018	8	2	1095	0	0	0	0.89	140.9	1	142	128	37.6	2.07	5.19	1.16	0.42	3.99	0.85	1.31	2.13	12.65	14	10	70	4.67	384	6.39	0	0
0	50-95	0	0	17.7778	22	2022-02-26	2022	2	3	186	0	0	0	0.75	143.2	1.11	119	117	33.6	2.18	4.3	1.8	0.4	3.41	1.28	1.24	2.01	6.47	14	22	64	4.8	261	6.42	0	0
0	50-95	0	0	18.0125	52	2018-11-19	2018	11	2	1095	0	0	0	0.92	142.1	1.03	189	124	37.5	2.29	7.7	0.7	0.2	4.37	0.76	1.98	1.98	11.37	14	24	62	7.5	364	6.43	0	0
0	50-95	0	0	17.7778	72	2021-09-28	2021	9	3	331	0	1	0	0.67	141.2	1.18	157	117	40.2	2.42	6.8	0.6	0.6	4.59	1.04	1.49	3.02	11.11	14	13	100	9.9	513	6.46	0	0
0	50-95	0	0	19.5312	72	2021-02-19	2021	2	2	551	0	0	0	0.84	136.9	0.7	149	142	39.1	2.09	9.3	0.5	0.2	4.26	0.74	2.35	1.92	13.39	14	24	66	5.9	231	6.53	0	0
0	50-95	0	0	21.7784	22	2020-05-19	2020	5	2	827	0	1	0	0.93	144.4	0.8	69	108	38.1	2.1	4.6	1.2	0.2						14	26	69	5.5	233	6.58	0	0
0	50-95	0	0	24.5578	32	2020-03-07	2020	3	2	904	0	0	0	0.77	146.5	1	153	133	40.3	2.07	4.2	0.7	0.4						14	12	93	7.9	243	6.7	0	0
0	50-95	0	0	30.2222	32	2020-01-15	2020	1	2	958	0	0	0	0.96	141.8	0.98	100	156	41.9	2.21	5	0.8	0.5	4.48	0.68	2.14	2.1	11.36	14	15	84	5.8	327	6.77	0	0
0	50-95	0	0	25	32	2020-03-25	2020	3	2	883	0	0	0	0.8	139.9	0.6	215	105	35.5	2.11	5.4	0.4	2.6	4.1	1.49	1.26	2.53	18.97	14	30	133	9.6	415	6.85	0	0
0	50-95	0	0	25.3906	72	2020-02-26	2020	2	3	237	1	0	0	0.8	143.9	1.28	161	135	38.3	2.17	7.2	1.78	0.42	4.35	0.7	1.4	2.43	8.93	14	16	39	6.6	314	6.95	0	0
0	50-95	0	0	18.9182	32	2018-02-12	2018	2	3	1095	0	0	0	0.89	137.6	0.87	297	135	35.7	2.11	6.2	1.7	0.8	5.51	1.06	1.71	3.33	8.89	14	17	44	7.96	183	6.96	0	0
0	50-95	0	0	26.7094	52	2020-01-27	2020	1	1	944	0	0	0	0.65	140.1	0.88	117	85	27.4	1.84	9.7	0.7	0.4						14	26	93	5.6	276	7	1	1
1	50-95	0	0	29.4321	72	2019-02-10	2019	2	3	1095	0	1	0	0.88	144.3	1.34	271	113	40.7	2.28	10.2	0.9	0	5.44	3.2	1.13	3.18	9.55	14	19	66	7.4	340	7.06	1	1
0	50-95	0	0	18.6115	22	2020-12-14	2020	12	2	623	0	0	0	0.71	140.2	0.99	201	131	48.5	2.4	12.5	0.1	0.2	6.17	0.72	2.1	3.65	18.49	14	19	67	3.4	350	7.28	1	1
0	50-95	0	0	22.0604	22	2021-10-04	2021	10	2	330	0	0	0	0.75	141.2	0.77	130	112	38.6	2.25	7.9	1	0.5						14	28	138	7.5	312	7.32	1	1
0	50-95	0	0	24.1415	22	2022-02-07	2022	2	2	180	1	0	0	0.88	144.5	1.43	186	79	34.4	2	6.3	1.3	0.84						14	17	76	9.3	285	7.5	1	1
0	50-95	0	0	22.3058	72	2021-11-13	2021	11	3	287	0	1	0	0.68	143.1	0.72	167	128	39.8	2.19	9.75	1.53	1.12						14	28	143	12.93	635	7.58	1	1
0	50-95	0	0	23.4375	52	2019-03-26	2019	3	2	1095	0	0	0	0.86	136.4	0.98	148	112	36.8	2	7.4	0.9	0.5						14	23	93	5.5	335	7.66	1	1
0	50-95	0	0	19.4849	721	2018-07-06	2018	7	2	1095	0	0	0	0.87	141.7	1.02	237	123	38.4	2.17	4.7	1.4	0.3	3.83	2.25	0.98	2.66	8.04	14	14	51	4.23	264	8.1	1	1
0	50-95	0	0	18.7351	32	2017-09-15	2017	9	2	1095	0	0	0	1	144.8	0.58	149	151	43	2.33	10.1	0.6	0.4	3.41	3.62	1.06	2.02	15.34	14	24	67	8.85	434	8.26	1	1
0	50-95	0	0	23.4375	52	2022-05-20	2022	5	2	101	0	0	0	1.11	145.8	1.06	131	118	43.2	2.13	8.27	1.39	0.5	5.29	1.13	2.04	3.3	12.9	14	25	55	5.2	319	8.41	1	1
1	50-95	0	0	20.5457	721	2019-02-12	2019	2	3	1095	0	0	0	0.84	142.2	1.13	84	86	37.4	2.15	4.5	0.5	0.3						14	21	65	9.2	243	8.51	1	1
0	50-95	0	0	20	721	2021-10-31	2021	10	3	294	0	1	0	0.74	139.3	0.91	132	102	38.2	2.07	8.8	0.6	0.4						14	22	81	5.1	244	8.71	1	1
1	50-95	1	1	22.3214	32	2019-11-30	2019	11	2	1004	0	0	0	0.93	138.4	0.75	183	127	37.5	2.06	10	1.8	0.5						14	13	33	3.9	181	8.85	1	1
0	50-95	0	0	24.1415	22	2021-03-12	2021	3	2	537	0	0	0	0.68	134.4	1.1	211	99	36.5	1.97	5.8	1.1	0.6						14	23	48	3.5	255	8.89	1	1
0	50-95	0	0	24	22	2020-07-04	2020	7	2	787	0	0	0	0.68	132.8	1.24	249	127	35	2.21	12.83	1.8	0.99	5.54	1.53	1.25	3.98	15.65	14	24	51	4.8	490	9.38	1	1
0	50-95	0	0	28.011	72	2017-01-08	2017	1	2	382	0	1	1	0.94	143.7	1.01	200	110	41.5	2.19	7.1	1.4	0.3	4.7	1.09	1.54	2.55	12.67	14	14	41	5	218	9.93	1	1
0	50-95	0	0	18.1449	52	2020-08-06	2020	8	2	753	0	0	0	0.99	138.6	0.71	222	108	43.5	2.14	7.1	0.8	0.7	3.8	1.56	1.03	1.88	10.76	14	8	47	4.4	272	9.93	1	1
0	50-95	0	0	23.4375	32	2019-07-17	2019	7	2	1095	0	1	0	0.9	140.4	0.83	178	119	44.7	2.27	6.8	0.4	0.1						14	26	63	8.1	255	10.02	1	1
0	50-95	0	0	23.8051	32	2018-10-30	2018	10	2	1095	0	0	0	0.96	141	1.15	267	119	40.3	2.28	3.4	2.1	0.5	4.98	1.44	1.41	2.98	29.51	14	17	43	7.39	493	10.63	1	1
0	50-95	0	0	22.0604	721	2021-10-09	2021	10	3	322	0	0	0	0.77	137.9	1.09	285	136	39.1	2.29	7.1	1.4	0.3	6.11	1.09	1.55	4.05	7.51	14	16	51	4.2	189	16.34	1	1
0	50-95	0	0	19.5717	32	2022-06-23	2022	6	1	63	0	0	0	0.98	141	0.86	121	101	38.4	2.09	5.1	1.3	0.6	3.31	0.79	1.17	1.99	17.93	14	19	57	8.9	214	19.76	1	1
0	50-95	0	0	25.2058	52	2018-06-19	2018	6	2	847	1	0	0	0.96	140.6	0.74	129.5	130.2	39.3	2.27	7.54	0.78	0.54	3.81	1.04	1.06	2.5	19.89	14	17	70	5.89	303		0	0
0	50-95	0	0	19.8178	32	2020-03-11	2020	3	2	903	0	0	0	0.83	140.4	1.25	176	113	38	2.14	6.47	0.8	0.42						14	24	42	3.5	133		0	0
0	50-95	0	0	30.8127	22	2018-04-07	2018	4	2	1095	0	0	0	0.91	136.6	1.37	211	109	33.4	2.22	6.94	0.97	0.93						14	29	131	12.2	313		0	0
1	50-95	0	0	20.7528	721	2018-01-12	2018	1	2	1095	0	1	0	0.71	140.7	1.44	221	120	48.4	2.4	10.09	0.88	0.47						14	28	49	5.4	221		0	0
1	50-95	0	0	18.9989	72	2017-07-31	2017	7	3	1095	0	0	0	0.93	138.9	0.96	200	127	45.8	2.26	11.67	0.47	0.19						14	31	44	4.8	258		0	0
1	50-95	0	0	20.2842	22	2017-03-28	2017	3	2	1095	0	0	0	0.7	140.4	1.11	266	130	42.2	2.16	8.29	1.04	0.53						14	31	53	6.1	399		0	0
1	50-95	0	0	23.9758	72	2017-01-04	2017	1	2	1095	0	0	0	0.79	138.7	1.14	180	106	40.7	2.18	3.35	2	0.42						14	27	62	4.9	243		0	0
0	50-95	0	0	24.1271	32	2018-02-10	2018	2	3	1095	0	0	0	0.95	141.8	0.88	148.7	135	43.9	2.4	4.96	1.61	0.54	4.12	1.61	1.47	2.58	11.59	13	17	51	6.34	258	3.36	0	0
0	50-95	0	0	24.7684	32	2017-11-26	2017	11	2	1095	0	0	0	0.98	145.5	1.29	332	112	37.1	2.12	5	3.3	0.5						13	12	65	8.41	238	3.93	0	0
0	50-95	0	0	21.2265	32	2017-02-09	2017	2	2	1095	0	0	0	0.93	145.6	1.12	280.6	125.9	42.8	2.32	4.02	2.67	0.5	3.84	1.1	1.54	1.94	9.77	13	14	51	6.09	299	4.01	0	0
0	50-95	0	0	20.3054	42	2018-01-10	2018	1	2	1095	0	0	0	1.1	143.6	1.21	199	125	41.1	2.27	3.1	1.52	0.25	5.15	2.8	1.19	3.27	5.33	13	16	52	4.75	258	4.3	0	0
1	50-95	0	0	19.7441	72	2017-11-28	2017	11	2	121	0	1	1	1.01	142.9	0.76	189	130	42.7	2.08	4	1.3	0.4	5.42	1.82	1.2	3.63	12.21	13	19	64	5.51	209	4.36	0	1
0	50-95	0	0	20.0144	721	2017-05-31	2017	5	2	1095	0	0	0	0.87	138.4	0.72	89	111	42.4	2.31	3.9	1.6	0.2	5.44	2.8	1.22	3.25	22.54	13	26	50	6	231	4.4	0	0
1	50-95	0	0	22.0386	721	2019-08-26	2019	8	3	1089	0	0	0	1.13	143.6	1.34	84	107	40	2.32	6.9	0.8	0.5	4.82	0.43	1.81	2.87	20.81	13	25	76	9.4	499	4.48	0	0
1	50-95	0	0	20.6884	72	2017-08-28	2017	8	2	65	0	0	0	0.94	143.9	1.33	123	146	43.9	2.3	4.13	1.44	0.65	2.66	0.56	1.2	1.33	17.69	13	12	62	3.44	275	4.51	0	0
0	50-95	0	0	22.8624	721	2020-04-01	2020	4	2	871	0	0	0	1.13	141.2	1.03	92	111	40.9	2.28	2.7	2.8	1.2	4.37	1.19	1.36	2.93	11.31	13	22	54	4.4	175	4.51	0	0
0	50-95	0	0	24.1967	72	2018-02-14	2018	2	2	1095	0	0	0	0.91	141.6	1.14	141	106	36	2.04	7	1	0.3						13	20	58	7.2	334	4.51	0	0
0	50-95	0	0	25.4217	32	2018-01-27	2018	1	2	1095	0	0	0	0.99	139.5	1.08	178	137	43.4	2.02	4	0.9	0.2						13	19	70	8.4	435	4.61	0	0
1	50-95	0	0	27.0491	721	2017-10-13	2017	10	2	1095	0	1	1	0.91	142.6	1.21	241	144	47	2.33	3.8	1.55	0.47	4.36	1.32	1.4	2.55	11.4	13	22	59	5.2	256	4.66	0	1
0	50-95	0	0	27.0907	22	2017-04-10	2017	4	2	1095	0	0	0	0.99	144.1	1.24	118	117	41.3	2.2	3.6	1.6	0.4	4.84	1.71	1.53	2.46	8.5	13	17	38	6.23	178	4.7	0	0
0	50-95	0	0	23.9557	721	2017-12-06	2017	12	2	1095	0	1	0	0.96	143.2	1.17	283	146	41.8	2.07	3.8	1.3	0.4	5.51	0.88	1.56	3.31	8.76	13	15	65	6.55	183	4.75	0	0
1	50-95	0	0	20.9477	721	2017-01-05	2017	1	2	1095	0	0	0	0.99	143.8	1.25			38.9	2.26				3.84	0.79	1.26	2.12	8.74	13	19	54	3.63	179	4.75	0	0
0	50-95	0	0	24.4646	32	2020-09-16	2020	9	1	711	0	0	0	0.94	143.3	0.87	150	109	35.8	2.1	3.3	1.1	0.5						13	21	49	5.9	229	4.76	0	0
0	50-95	0	0	26.0375	22	2019-07-10	2019	7	1	837	1	0	0	0.81	141.6	1.06	191	128	38.8	2.06	5.7	1.1	0.5	3.41	0.86	1.14	2.12	9.18	13	18	52	3.1	242	4.78	0	0
1	50-95	0	0	25.0226	72	2018-06-30	2018	6	2	1095	0	0	0	0.94	140.7	1.37	230	147.2	43.2	2.43	4.07	1.31	0.3	5.21	2.22	1.31	3.5	8.29	13	16	44	3.36	236	4.79	0	0
0	50-95	0	0	28.3085	22	2017-06-18	2017	6	3	1095	0	0	0	1.01	142.1	0.93	233	141	41.6	2.22	3.6	1.9	0.4	4.51	0.96	1.36	2.92	18.96	13	21	71	4.06	234	4.79	0	0
0	50-95	0	0	22.0317	52	2019-06-24	2019	6	2	1095	0	0	0	0.82	143.1	1.3	170	131	46.6	2.47	3.5	3.1	0.4						13	17	73	5	356	4.85	0	0
0	50-95	0	0	28.0957	22	2018-12-07	2018	12	2	1095	0	0	0	0.91	145.1	1.59	182	126	39.9	2.33	5.2	1.9	0.3	3.43	0.81	1.33	1.66	9.3	13	20	58	4.6	282	4.91	0	0
0	50-95	0	0	24.4444	72	2022-03-09	2022	3	3	162	0	1	1	0.91	140.9	1.14	143	138	43.3	2.29	3	1.7	0.4						13	15	80	4.2	174	4.93	0	1
1	50-95	0	0	25.5671	32	2018-07-18	2018	7	3	1095	0	0	0	0.97	145.3	1.13	136	116	37.7	1.99	2.2	0.9	0.3	4.62	0.71	1.28	2.68	7.21	13	13	57	7.7	267	4.93	0	0
0	50-95	0	0	24.7185	72	2017-02-07	2017	2	2	1095	0	0	0	0.91	144.2	1.03	157.1	119.6	42.3	2.28	4.13	1.44	0.35	4.5	1.77	1.37	3.26	11.63	13	20	49	5.98	183	5	0	0
0	50-95	0	0	19.5312	32	2022-03-07	2022	3	2	174	0	0	0	1	144.1	1.12	65	146	38.8	2.19	5.2	1.3	0.3						13	15	74	11.7	264	5.01	0	0
0	50-95	0	0	24.4444	22	2021-01-02	2021	1	2	606	0	0	0	0.88	143.8	1.28	123	124	41.1	2.36	2.9	1.5	0.3						13	12	54	6.6	183	5.02	0	0
1	50-95	0	0	26.7281	72	2017-02-11	2017	2	2	1095	0	0	0	0.87	142.9	0.96	143	116	36.4	2.11	4.8	0.9	0.6	4.13	0.56	1.34	2.51	6.81	13	19	57	6.38	215	5.06	0	0
0	50-95	0	0	20.3543	721	2017-02-13	2017	2	3	1095	0	1	1	0.94	146.9	1.07	93	126	31.7	2.12	4.1	0.8	0.6	2.94	0.88	1.24	1.33	8.94	13	13	67	5.36	174	5.08	0	1
0	50-95	0	0	22.9133	42	2018-06-05	2018	6	2	1095	0	1	0	0.94	142.7	1.2	255	137	38.4	2.19	6.41	1.73	0.74	3.36	1.07	1.08	1.85	33.2	13	14	57	3.18	231	5.11	0	0
1	50-95	1	0	23.03	32	2019-07-17	2019	7	2	1095	0	1	0	0.89	136.7	1.2	132	121	35.9	2.14	4.7	1.4	0.8	4.49	0.63	1.44	2.6	12.28	13	17	45	5.6	254	5.15	0	0
1	50-95	0	0	23.3077	32	2018-05-19	2018	5	2	1095	0	0	0	0.88	140.2	1.29	136	136	34.3	2.24	4.6	0.9	0.7	3.64	0.89	0.96	2.53	14.63	13	19	74	8.15	332	5.16	0	0
0	50-95	0	0	28.6468	32	2022-04-29	2022	4	2	116	0	0	0	0.94	142	1.1	139	114	37.9	2.15	5.7	1.7	0.6	4.68	1.01	1.35	3.05	12.63	13	18	61	6.3	359	5.17	0	0
0	50-95	0	0	26.9633	32	2022-04-24	2022	4	2	122	0	0	0	0.94	143.3	1.13	93	106	37.4	2.11	4.5	1.1	0.4	4.58	1.14	1.36	2.35	12.12	13	17	65	5.7	258	5.17	0	0
1	50-95	0	0	19.3462	32	2019-11-10	2019	11	2	548	1	0	0	0.84	142.5	1.11	152	133	37.4	2.2	5.5	0.9	0.8	3.33	0.88	1.2	1.86	10.03	13	17	66	4.7	192	5.2	0	0
0	50-95	0	0	22.3881	72	2020-04-21	2020	4	2	856	0	1	0	0.82	142.2	1.07	148	114	37.6	2.23	4.1	1	0.3	3.66	1.15	1.15	2.29	14.68	13	12	38	4	193	5.23	0	0
0	50-95	0	0	24.4444	22	2020-12-26	2020	12	3	608	0	0	0	0.81	139.7	0.89	224	141	40	2.15	6.6	2.3	0.8						13	19	50	3.1	268	5.29	0	0
1	50-95	0	0	14.6924	721	2020-06-19	2020	6	3	790	0	0	0	0.99	141.6	0.88	264	138	41	2.18	5	1.5	0.7	3.75	0.77	1.29	2.27	11.64	13	13	65	5.7	284	5.34	0	0
1	50-95	0	0	21.9353	721	2017-02-15	2017	2	2	1095	0	0	0	1.06	143	1.26	199	104	39.5	2.26	3.5	1.3	0.3	3.39	1.17	1.27	2.15	9.88	13	14	57	12.8	227	5.39	0	0
0	50-95	0	0	21.7784	32	2021-09-17	2021	9	3	343	0	0	0	0.98	143.7	1.2	168	124	37.1	2.3	5.5	1.2	0.4	4.99	1.39	0.99	3.5	12.92	13	18	69	5	252	5.43	0	0
1	50-95	1	0	27.6817	32	2022-02-18	2022	2	1	191	0	0	0	1	135.9	1.32	286	122	36.4	2.28	7	1	0.6	5.75	1.07	1.8	3.4	26.44	13	27	62	7.5	328	5.46	0	0
1	50-95	1	1	24.2215	22	2019-10-03	2019	10	3	1057	0	0	0	1.01	138.6	1.16	115	125	41	2.13	4.4	1.4	0.5						13	17	62	5.9	172	5.46	0	0
0	50-95	0	0	23.1327	42	2019-04-19	2019	4	2	1095	0	0	0	0.89	145.2	1.87	185	151	40.2	2.33	8	1	0.6	4.65	5.74	0.99	2.74	9.52	13	22	79	5.4	399	5.49	0	0
0	50-95	0	0	24.4881	72	2017-12-06	2017	12	3	1095	0	0	0	0.94	138.2	1.21	297	124	39.2	2.28	4.5	1.6	0.6						13	17	39	5.1	189	5.49	0	0
0	50-95	0	0	19.4674	22	2021-07-10	2021	7	2	417	0	0	0	0.84	138.4	1.07	145	125	39.9	2.2	5.76	2.03	0.88	4.06	1.24	1.27	2.73	18.86	13	16	40	4.3	218	5.52	0	0
1	50-95	0	1	24.2215	52	2021-09-09	2021	9	2	354	0	0	0	0.96	139	1.14	166	138	44.8	2.32	3.4	1.6	0.4	4.79	1.52	1.39	3.09	12.06	13	16	43	7	273	5.57	0	0
0	50-95	0	0	21.875	52	2018-12-03	2018	12	2	319	1	0	0	0.89	137	0.92	115	93	32	1.85	3.8	0.9	0.3						13	25	71	5.5	308	5.58	0	0
0	50-95	0	0	18.3143	32	2020-09-03	2020	9	3	725	0	0	0	0.82	138	1.09	197	127	41.1	2.18	5.8	1.1	0.3	4.04	0.61	1.27	2.58	13.43	13	20	51	3.9	162	5.6	0	0
1	50-95	0	0	17.2757	721	2017-07-14	2017	7	1	1095	0	0	0	0.97	145.7	0.86	218	130	43.7	2.25	7.8	2.1	0.7	4.07	2.83	1.3	2.88	9.06	13	21	37	3.1	261	5.6	0	0
1	50-95	0	0	27.7778	72	2022-05-24	2022	5	2	91	0	1	0	1.02	143.1	0.89	134	97	35.2	2	5.8	0.8	0.8	3.19	0.8	1.21	1.9	9.45	13	19	65	7.2	259	5.61	0	0
0	50-95	0	0	19.5556	22	2021-03-31	2021	3	2	516	0	0	0	0.77	140.9	1.13	101	129	35.9	2.24	3.8	0.8	0.5	5.25	0.48	2.02	2.96	9.75	13	17	64	5	255	5.68	0	0
1	50-95	1	0	21.7738	42	2020-08-07	2020	8	1	745	0	0	0	0.87	140.6	1.05	149	141	42	2.12	1.9	1	0.3						13	16	54	3.8	260	5.68	0	0
0	50-95	0	0	23.4515	72	2020-10-14	2020	10	2	67	0	0	0	0.99	144.1	0.95	166	100	NA	2.23	8.29	0.86	0.46	3.6	0.75	1.07	2.1	19.05	13	15	100	19.98	482	5.69	0	0
0	50-95	0	0	24.4444	32	2019-04-22	2019	4	2	419	1	0	0	0.91	141	1.11	125	122	40.6	2.36	3.9	1.3	0.4	6	1.62	1.7	3.74	10.79	13	22	63	3.2	148	5.69	0	0
0	50-95	0	0	20.4741	721	2017-02-15	2017	2	3	578	0	0	0	0.96	141.8	0.86	312	128	NA	2.31	7.1	1	0.3	5.16	2.4	1.26	3.53	9.95	13	16	10	4.71	225	5.69	0	0
1	50-95	0	1	20.7814	721	2019-04-21	2019	4	3	1095	0	1	0	0.96	142.3	1.26	318	147	41.7	2.3	8.4	1.8	0.8	5.63	5.3	1.1	3.81	6.95	13	11	63	5.94	299	5.72	0	0
1	50-95	0	0	26.6667	32	2020-06-19	2020	6	2	795	0	0	0	0.81	138.1	1.12	209	121	35.2	2.11	11.9	1.9	1.2						13	24	82	4.9	305	5.73	0	0
1	50-95	1	1	21.7181	22	2020-09-15	2020	9	2	714	0	0	0	0.92	143.7	1.03	103	92	36.1	2.06	8.7	0.7	0.5	3.06	0.96	1.16	1.78	10.26	13	20	62	6.1	291	5.74	0	0
0	50-95	0	0	25.9695	22	2021-11-30	2021	11	2	272	0	0	0	0.84	141.7	0.88	132	72	35.9	2.03	2.2	0.9	0.5	2.35	0.63	0.72	1.45	9.36	13	16	67	6.2	192	5.77	0	0
0	50-95	0	0	23.3075	72	2017-01-13	2017	1	2	1095	0	0	0	0.79	139.2	0.32	209.9	132.1	41	2.25	10.83	0.66	0.47	3.43	0.82	1.35	2.02	19.26	13	18	45	6.35	314	5.77	0	0
1	50-95	0	0	21.0048	721	2018-04-30	2018	4	2	1095	0	0	0	0.91	138	0.96	128.8	144.2	40	2.26	6.26	1.01	0.54	4.43	0.92	1.46	2.61	38.34	13	20	64	8.48	217	5.85	0	0
0	50-95	0	0	24.6519	32	2018-03-01	2018	3	2	1095	0	0	1	0.96	142.7	0.98	131	116	43.3	2.31	6.9	1.5	0.6	4.15	1.18	1.41	2.34	17.84	13	20	43	4.8	160	5.91	0	1
0	50-95	0	0	20.8117	721	2021-01-17	2021	1	3	589	0	0	0	0.87	142.3	1.06	144	135	36.2	2.1	5.9	1.2	0.8	3.39	0.83	1.12	1.89	23.75	13	15	103	5.8	279	5.92	0	0
0	50-95	0	0	25.1859	721	2018-06-14	2018	6	2	191	1	0	0	0.99	141.2	0.89	104	117	42.2	2.24	3.1	1.4	0.4	4.41	0.85	1.83	2.05	8.33	13	19	48	4.3	191	5.93	0	0
1	50-95	0	0	22.5981	72	2019-03-05	2019	3	1	1095	0	0	0	1.04	142.5	1.18	185	132	42.1	2.2	3.89	2.87	0.45	5.14	3.36	1.29	3.51	9.23	13	19	49	5.49	288	5.95	0	0
0	50-95	0	0	19.025	72	2022-04-26	2022	4	2	118	0	0	0	0.86	132.5	1.13	187	84	35.2	2.18	4.8	1.2	0.5	4.55	1	1.88	2.55	9.29	13	16	76	8	203	5.96	0	0
0	50-95	0	0	23.7461	72	2018-11-09	2018	11	2	1095	0	0	0	0.9	141.1	1.04	211	120	38.1	2.16	8.6	0.8	0.3	4.05	1.21	1.02	2.69	26.85	13	20	51	3.25	238	6	0	0
1	50-95	1	0	21.9713	32	2020-08-10	2020	8	2	747	0	0	0	0.93	137.2	1	36	53	36.7	2.07	1.7	0.3	0.1	3.31	0.69	1	1.91	74.47	13	24	28	7.8	135	6.01	0	0
0	50-95	0	0	24.6548	32	2020-07-06	2020	7	2	777	0	0	0	1.04	139.7	1	200	119	40.1	2.43	5.9	1.2	0.3	4.41	0.49	1.7	2.49	10.05	13	20	62	4.5	147	6.01	0	0
0	50-95	0	0	22.8146	72	2020-03-08	2020	3	2	897	0	0	0	0.87	142	0.83	238.8	85.2	41.1	2.24	9.37	1.08	0.35						13	16	31	4.26	214	6.01	0	0
1	50-95	0	1	25.2595	32	2019-07-26	2019	7	2	1095	0	0	0	0.86	140.5	0.98	155	137	36.3	2.07	5	1.2	0.4	3.12	0.92	1.05	1.67	16.35	13	14	63	7.7	187	6.01	0	0
0	50-95	0	0	22.2222	72	2021-08-24	2021	8	2	355	0	0	0	0.85	139.4	0.98	185	150	47.9	2.31	6.3	2.3	0.5	4.34	0.89	1.4	2.73	9.27	13	18	88	5.8	276	6.04	0	0
0	50-95	0	0	18.5493	72	2019-02-06	2019	2	3	524	0	0	0	0.73	142.3	0.77	181	138	41.4	2.29	8.5	1.4	1.2						13	14	67	3.4	352	6.1	0	0
0	50-95	0	0	27.3438	32	2019-09-17	2019	9	1	1078	0	0	0	0.88	138.5	1.06	108	131	38.6	2.3	4.7	0.6	0.1	3.83	0.97	1.68	1.72	8.58	13	22	58	5.1	241	6.1	0	0
1	50-95	0	0	21.2585	32	2019-01-13	2019	1	2	1095	0	0	0	0.87	137.2	1.25	105	114	38.1	2.1	7	0.8	0.9						13	30	70	3.8	259	6.1	0	0
1	50-95	0	0	20.202	72	2021-10-22	2021	10	3	309	0	0	0	1.1	143.1	1.43	131	134	39.9	2.35	3.7	1.1	0.2	4.41	1.08	1.75	2.42	10.76	13	20	53	5.7	304	6.12	0	0
0	50-95	0	0	28.8889	22	2019-01-21	2019	1	2	1095	0	0	0	0.85	136.8	1.09	202	130	42.2	2.27	4.5	2.1	0.4						13	17	58	3.8	259	6.13	0	0
0	50-95	0	0	22.3543	32	2020-11-08	2020	11	2	660	0	0	0	0.92	142.6	1.03	239	128	44.9	2.45	3	2	0.7						13	15	81	4.5	320	6.19	0	0
0	50-95	1	0	26.6667	22	2021-10-24	2021	10	2	309	0	0	0	0.83	137.1	0.74	82	93	29.6	1.94	3.4	0.8	0.4	2.86	0.78	0.79	1.94	19.54	13	17	100	6.8	277	6.21	0	0
0	50-95	0	0	27.3438	52	2022-05-13	2022	5	3	110	0	0	0	0.9	139.1	1.01	139	125	39.1	2.08	4.5	1.2	0.4	5.42	1.75	1.53	3.83	8.94	13	21	42	5.8	153	6.25	0	0
1	50-95	0	0	25.3906	72	2021-07-29	2021	7	2	391	0	1	0	0.7	134.9	1.14	205	89	34.2	2.11	5.5	1.1	0.5	2.1	1.63	0.73	1.21	28.36	13	19	213	15.1	338	6.36	0	0
0	50-95	0	0	19.9792	52	2022-06-03	2022	6	2	86	0	0	0	0.78	141.3	0.96	10	120	36.2	2.15	8.6	0.9	0.7	4.51	0.51	1.79	2.41	16.08	13	23	120	8.1	459	6.41	0	0
0	50-95	0	0	24.4444	22	2019-12-23	2019	12	2	965	0	1	0	0.84	140.3	1.12	220	132	44.6	2.36	6.7	1.9	0.6						13	18	60	4.2	221	6.47	0	0
0	50-95	0	0	30.2978	72	2020-11-21	2020	11	2	634	0	1	0	0.92	142.1	1.07	101	105	40.1	2.17	2.8	1.4	0.5						13	17	76	5.9	226	6.48	0	0
0	50-95	0	0	31.25	52	2022-05-09	2022	5	2	112	0	0	0	0.83	138.8	0.77	266	113	35	2.03	5.8	0.8	0.5	3.64	0.65	1.22	1.8	10.08	13	21	59	4.4	209	6.63	0	0
0	50-95	0	0	22.2222	22	2019-12-27	2019	12	3	978	0	1	0	0.76	142.2	0.96	127	124	41.7	2.33	6.7	0.9	0.1	4.15	0.69	1.31	2.65	7.13	13	21	48	5.8	227	6.76	0	0
1	50-95	0	0	23.6244	52	2019-09-25	2019	9	2	1069	0	0	0	0.87	140.3	0.97	174	99	42.5	2.21	7.97	0.69	0.22	5.8	2.35	1.47	4.24	23.88	13	24	120	9	598	6.76	0	0
0	50-95	0	0	19.276	721	2022-01-07	2022	1	3	222	0	0	0	0.98	141.7	1.03	136	116	39.4	2.33	5.7	1	0.1	4.03	0.87	1.62	2.34	18.8	13	22	77	9.71	188	6.88	0	0
0	50-95	0	0	16.6493	22	2020-12-20	2020	12	3	615	0	0	0	0.89	139.4	1.1	283.3	113.2	39.9	2.29	11.37	1.4	0.7	7.3	2.24	1.35	3.95	19.57	13	27	86	7.9	423	6.92	0	0
1	50-95	0	0	23.6614	32	2020-11-13	2020	11	2	645	0	0	0	1.15	140.3	0.86	130	112	41.9	2.25	10.9	0.5	0.3	4.87	0.82	1.97	1.74	14.53	13	30	55	8	289	6.96	0	0
0	50-95	0	0	23.4375	72	2021-07-30	2021	7	2	393	0	1	0	0.87	139.6	0.52	147	104	38.3	2.08	12.5	0.5	0.2						13	20	29	7.1	182	7.12	1	1
1	50-95	0	0	19.5855	22	2018-03-09	2018	3	2	340	0	0	0	1.04	138.4	0.97	148	141	40.7	2.25	2.97	1.15	0.48						13	16	45	3.9	143	7.26	1	1
0	50-95	0	0	24.974	42	2019-05-03	2019	5	2	1095	0	0	0	0.87	143.2	1.35	238	118	37.4	2.15	5.2	1	0.4	6.1	1.41	1.76	3.4	7.62	13	23	55	4	214	7.36	1	1
0	50-95	0	0	20.052	22	2017-10-07	2017	10	2	1095	0	0	0	0.93	144	1.21	180.5	135.1	46.8	2.38	4.19	2.21	0.38	5.08	2.58	1.19	2.86	7.9	13	18	54	3.95	406	7.45	1	1
0	50-95	0	0	21.5137	42	2018-07-15	2018	7	2	1095	0	0	1	0.97	141.5	0.99	283.8	136.8	41.9	2.26	5.3	0.91	0.34						13	19	50	4.04	333	7.51	1	1
1	50-95	0	0	27.7887	72	2021-04-07	2021	4	3	506	0	0	0	0.68	136.8	1.06	139	113	39	2.21	7.1	0.6	0.2	4.22	2.1	1.28	2.64	8.92	13	16	41	7	383	7.86	1	1
1	50-95	0	0	26.1224	72	2021-04-05	2021	4	3	506	0	1	0	0.98	137.1	0.94	127	154	41.7	2.18	8.8	1.1	0.9						13	21	68	6.4	329	7.88	1	1
0	50-95	0	0	22.4444	52	2018-12-15	2018	12	2	1095	0	0	0	0.9	138.8	1.3	89	86	35.6	2.19	10.7	1.1	0.3	2.53	0.73	0.74	1.73	15.79	13	21	76	10.1	306	7.95	1	1
1	50-95	0	0	22.7732	721	2020-12-02	2020	12	3	310	0	1	0	0.82	139.4	1.05	141	119	37.5	2.09	4.5	1.1	0.5						13	11	36	5.7	232	7.96	1	1
0	50-95	0	0	22.8928	32	2019-08-16	2019	8	2	1095	0	0	0	0.81	144.7	0.99	130	115	36.5	2.15	4.6	1	0.3	4.34	0.63	1.69	2.25	7.39	13	19	55	5.4	183	7.98	1	1
0	50-95	0	0	22.8928	72	2021-12-19	2021	12	3	177	0	0	0	0.72	142.2	0.95	56	87	37.7	2.18	5.9	0.5	0.1	3.7	0.4	1.44	2.15	20.57	13	21	125	12.6	307	8.09	1	1
0	50-95	0	0	17.7778	32	2019-05-11	2019	5	2	1095	0	0	0	0.91	143.3	1.01	129	130	43.2	2.31	6.3	0.8	0.4						13	12	53	5.2	154	8.11	1	1
0	50-95	0	0	19.052	32	2019-12-12	2019	12	4	479	0	0	0	0.83	136.5	1.08	160	86	34.6	2.05	4.5	1	0.5						13	19	131	10.3	369	8.12	1	1
0	50-95	0	0	22.8928	32	2019-03-18	2019	3	3	1095	0	0	0	0.76	139.6	0.91	134	111	38.5	2.19	8.7	0.3	0.1						13	28	93	8.6	282	8.45	1	1
0	50-95	0	0	27.3438	52	2020-01-13	2020	1	3	957	0	0	0	0.68	140.2	1.2	236	142	35.6	2.16	4.9	1.4	0.4	3.9	1.89	0.98	2.66	14.95	13	14	36	3.4	212	9.14	1	1
1	50-95	0	0	16.3265	72	2020-01-06	2020	1	2	957	0	0	0	1.01	140.6	0.89	97	91	41.4	2.15	9.8	0.84	0.29	2.68	0.48	1.21	1.08	20.83	13	17	95	9.1	311	9.51	1	1
0	50-95	0	0	21.5344	72	2020-03-26	2020	3	3	878	0	1	1	0.79	137.4	1.11	173	132	34.2	2.13	4.3	1.6	0.5	3.29	0.65	0.99	2.21	18.54	13	18	103	15.3	326	10.2	1	1
0	50-95	0	0	24.6784	42	2017-12-28	2017	12	1	809	1	0	0	0.86	136.6	0.82	221	102	37.4	2.19	9.1	1.4	0.4						13	19	71	5.99	374	16.59	1	1
0	50-95	0	0	20.83	721	2022-05-02	2022	5	2	120	0	1	0	0.76	139.6	0.87	144	117	37.2	2.33	7.8	1.3	0.7	4.77	2.26	0.95	3.36	13.15	13	11	89	10.1	288	17.62	1	1
0	50-95	0	0	21.3333	52	2020-10-12	2020	10	2	685	0	0	0	0.8	140.9	1.32	124	127	40.4	2.25	5.34	1.7	0.42						13	21	41	5.5	183		0	0
0	50-95	0	0	29.1363	52	2019-04-15	2019	4	2	870	0	1	0	0.88	141.2	1.06	180	114	34.7	2.13	6.67	1.3	0.49						13	19	63	7.6	247		0	0
0	50-95	0	0	21.3333	32	2019-04-12	2019	4	3	894	0	0	0	0.88	139	1.07	132	97	33.2	2.13	7.97	0.8	0.85						13	24	65	5.2	330		0	0
0	50-95	0	0	19.6929	721	2018-07-21	2018	7	2	1095	0	0	0	0.76	141	0.8	225	117	40.1	2.13	11.95	0.92	0.64						13	24	77	8.9	281		0	0
1	50-95	0	0	24.0238	32	2020-07-06	2020	7	1	776	0	0	0	0.93	140.2	0.93	145	137	38.6	2.09	4.6	1	0.6	3.71	1.21	0.98	2.42	11.62	12	16	78	9.2	239	3.03	0	0
0	50-95	0	0	26.3465	32	2020-12-17	2020	12	3	616	0	0	0	1.06	139.3	1.16	225	122	48.4	2.39	12.3	1	0.3	6.35	0.45	2.64	3.59	16.49	12	15	45	5.7	223	3.62	0	0
0	50-95	0	0	23.0387	721	2018-05-19	2018	5	3	1095	0	1	0	0.97	141.9	1.11	234	141	47.9	2.56	4.9	1.3	0.3						12	14	74	5.43	482	4.07	0	0
0	50-95	0	0	18.2165	721	2018-11-11	2018	11	3	1095	0	0	0	0.95	143.2	0.86	162	129	32.8	2.13	3	0.7	0.4	3.02	0.69	1.24	1.57	19.52	12	9	59	4.08	251	4.34	0	0
1	50-95	0	0	27.5165	32	2017-08-17	2017	8	2	1095	0	0	0	0.81	143.5	1.43	258	129	37.8	2.31	2.3	1.6	0.3						12	17	59	4.38	318	4.34	0	0
0	50-95	0	0	24.0346	32	2020-10-09	2020	10	2	691	0	0	0	0.9	142.9	0.92	163	118	40.2	2.37	9.9	0.8	0.2						12	20	75	4.8	323	4.35	0	0
1	50-95	0	0	20.5457	32	2021-05-02	2021	5	2	482	0	0	0	0.95	143.2	1.11	125	137	39.8	2.13	4.3	1	0.3						12	17	75	4.3	234	4.36	0	0
1	50-95	1	0	21.2345	721	2019-12-20	2019	12	3	974	0	0	0	0.92	141.3	1.58	137.1	128.1	41.3	2.36	4.64	1.36	0.41	4.37	2.28	1.3	2.76	16.33	12	16	45	4.58	244	4.45	0	0
1	50-95	0	0	16.1838	72	2017-01-13	2017	1	2	446	0	0	0	1	145.5	1.28	221	121	36	2.4	2.4	1.6	0.2						12	22	58	4.89	267	4.46	0	0
1	50-95	1	0	17.9931	72	2018-11-29	2018	11	2	1095	0	0	0	0.96	138.8	1.17	252	133	42.9	2.29	4.9	2.4	0.2	4.43	2.18	1.25	2.79	15.52	12	19	48	5.7	210	4.54	0	0
0	50-95	0	0	16.8733	72	2017-04-12	2017	4	3	768	0	1	0	1.01	142.7	1.53	225	142	45	2.45	5.1	1.3	0.4						12	17	51	6.36	271	4.57	0	0
0	50-95	0	0	18.7305	721	2020-10-19	2020	10	3	671	0	0	0	0.87	139.6	0.85	134	70	31.1	1.81	5.6	1	0.4						12	38	55	10.6	262	4.62	0	0
1	50-95	0	0	25.2277	72	2017-01-07	2017	1	2	1095	0	0	0	0.92	141.2	1.16	208	124	NA	2.2	2.3	0.9	0.4	5.09	0.9	1.3	2.97	11.07	12	15	200	4.65	259	4.71	0	0
0	50-95	0	0	24.2359	72	2017-01-09	2017	1	2	1095	0	1	0	0.9	141.4	1.07	137	122	41.8	2.23	5.7	1.5	0.5						12	18	56	6.1	312	4.81	0	0
1	50-95	0	0	17.301	22	2020-05-31	2020	5	2	78	0	0	0	0.93	141.3	0.88	141	123	40.1	2.22	4.7	1.3	0.5	4.44	1.11	1.59	2.45	17.08	12	19	57	5.8	268	4.83	0	0
0	50-95	0	0	26.5625	32	2021-03-30	2021	3	3	27	1	1	0	0.73	142.3	0.98	202	96	34.4	2.02	6.5	1	0.4	4.34	1.23	1.31	2.38	10.32	12	23	42	7.1	196	4.86	0	0
0	50-95	0	0	20.9572	721	2020-10-09	2020	10	3	683	0	0	0	0.88	138.9	0.92	100	118	36	1.99	4.8	0.9	0.4						12	18	73	8.7	233	4.87	0	0
0	50-95	0	0	20.4706	32	2017-10-09	2017	10	2	1095	0	0	0	0.97	140	1.15	116.6	121.9	NA	2.33	2.05	1.05	0.21	4.27	1.31	1.03	2.8	6.61	12	13	50	6.58	209	4.9	0	0
0	50-95	0	0	17.0751	52	2018-09-03	2018	9	2	1095	0	0	0	0.94	143.8	1.08	182	129	41.9	2.3	2	1.3	0.3	4.78	1.13	1.39	2.99	19.27	12	18	53	4.7	264	4.97	0	0
0	50-95	0	0	23.8608	22	2017-04-13	2017	4	2	1095	0	0	0	0.93	142.4	1.08	173	141	38.7	2.26	4.9	0.8	0.3	3.53	1.13	1.15	2.06	10.51	12	17	67	4.92	256	4.98	0	0
0	50-95	0	0	27.9462	22	2017-06-28	2017	6	2	317	1	0	0	1	138.6	1.24	302	129	40.7	2.4	3.5	0.9	0.3	5.23	0.68	2.34	2.65	11.86	12	19	58	5.85	239	5	0	0
0	50-95	0	0	26.0584	721	2021-12-29	2021	12	2	234	0	1	1	0.95	143.3	1.22	162	138	37.9	2.13	3.8	1.1	0.3	4.69	0.92	1.56	2.69	11.82	12	15	55	4.2	222	5.11	0	1
1	50-95	0	0	19.0311	72	2020-05-10	2020	5	2	839	0	0	0	0.88	144.7	1.22	153	68	31.2	2.01	8.25	0.8	0.65	3.39	1.54	1.01	2.11	18.1	12	14	85	9.2	246	5.11	0	0
0	50-95	0	0	16.6493	72	2021-05-28	2021	5	2	446	0	0	0	0.69	132.8	0.86	168.1	107	38.7	2.13	6.16	0.4	0.2						12	20	76	5.5	81	5.13	0	0
1	50-95	0	0	29.3878	32	2022-05-01	2022	5	2	115	0	0	0	0.94	139.2	0.99	268	90	32.1	2.07	7.6	0.8	1	4.72	1.92	1.42	3.1	20.54	12	24	101	15.44	288	5.14	0	0
0	50-95	0	0	19.8347	32	2021-02-26	2021	2	2	549	0	0	0	0.96	142.6	1.12	172	113	39.7	2.28	3.1	0.8	0.2	3.53	0.98	1.61	1.64	10.28	12	21	50	6.9	229	5.17	0	0
0	50-95	0	0	18.9736	32	2019-03-04	2019	3	2	1095	0	0	0	0.92	144.6	0.8	109	131	36.4	2.08	3.3	0.7	0.5	3.58	0.69	1.32	2.33	10.68	12	28	80	8.1	260	5.2	0	0
1	50-95	0	0	26.5731	72	2021-07-12	2021	7	3	409	0	0	0	0.95	142	1.15	175	134	40.1	2.31	3.8	2	0.4	5.08	2.56	1.41	3.54	11.18	12	20	44	5.9	349	5.22	0	0
1	50-95	0	0	22.0386	72	2020-04-23	2020	4	2	851	0	0	0	0.97	139.8	1.22	177	132	49.7	2.29	5.2	1	0.4						12	13	39	7.2	292	5.22	0	0
0	50-95	0	0	19.5556	32	2020-09-07	2020	9	2	718	0	0	0	0.82	141.3	2.15	117	149	43.8	2.36	2.6	1.4	0.3						12	15	78	5.7	271	5.25	0	0
0	50-95	0	0	20	32	2021-04-05	2021	4	2	501	0	0	0	0.75	139.8	1.16	233	106	40.6	2.27	6.6	2.2	0.5						12	18	51	2.7	160	5.28	0	0
0	50-95	0	0	19.5208	721	2021-11-30	2021	11	3	267	0	0	0	0.92	141.2	1.24	287	123	42.9	2.41	9.7	2.6	0.7						12	12	43	3.6	346	5.3	0	0
0	50-95	0	0	18.6667	32	2021-03-30	2021	3	2	515	0	0	0	0.88	144.1	0.98	143	118	34	2.2	4.6	0.9	0.4	3.93	0.59	1.41	2.36	16.48	12	18	65	6.5	265	5.3	0	0
0	50-95	0	0	19.4771	721	2019-12-15	2019	12	2	973	0	0	0	0.8	142.6	1.53	165	119	41.1	2.32	2.8	1.8	0.5						12	17	67	6.3	269	5.3	0	0
0	50-95	0	0	25.6312	52	2019-04-29	2019	4	3	1095	0	0	0	0.8	134.5	1.16	110	110	34.7	2.06	8.29	2.1	1.06	3.74	0.7	1.64	1.72	18.77	12	15	85	4.8	292	5.3	0	0
0	50-95	0	0	24.4444	72	2022-04-27	2022	4	2	117	0	0	0	0.8	141.1	1.02	119	110	35.5	2.1	4.7	1	0.5						12	17	61	3.8	182	5.32	0	0
0	50-95	0	0	28.578	22	2021-06-06	2021	6	1	443	0	0	0	0.93	143.4	1.34	97	107	39.2	2.12	3.7	1.1	0.3						12	20	75	11.2	336	5.36	0	0
0	50-95	0	0	22.6562	42	2019-02-10	2019	2	1	1095	0	0	0	1.03	141.5	1.03	142	126	38	2.03	3.7	1.2	0.3	5.98	1.61	1.2	4.27	6.48	12	23	44	6.5	143	5.37	0	0
0	50-95	0	0	24.6548	52	2021-12-10	2021	12	1	260	0	0	0	0.69	133.4	1.46	166	79	31.5	2.03	6.7	0.8	0.5	3.66	0.84	1.17	2.03	14.29	12	19	54	5.3	248	5.38	0	0
1	50-95	0	0	24.4898	32	2019-11-07	2019	11	2	1018	0	0	0	0.93	135.2	1.23	135	108	39.5	2.29	4.52	1.46	0.72	3.61	0.45	1.39	2.07	23.17	12	23	72	7.99	288	5.38	0	0
0	50-95	0	0	20.8117	52	2020-01-12	2020	1	1	958	0	0	0	0.94	140.3	1.52	172	123	45.9	2.3	4.9	1.2	0.3						12	15	68	4.7	166	5.45	0	0
1	50-95	1	1	23.8751	52	2021-07-14	2021	7	2	406	0	0	0	1.09	145.9	1.05	130	133	38.9	2	3.8	1.2	0.6	3.14	0.91	0.72	2.06	10.74	12	19	65	4	236	5.47	0	0
0	50-95	0	0	23.4375	52	2020-09-30	2020	9	2	691	0	0	0	0.85	138.8	1.03	201	123	34.6	2.08	5.6	1.7	0.9	3.67	0.68	1.29	2.24	18.1	12	15	56	3.7	221	5.48	0	0
1	50-95	0	0	27.6817	32	2019-11-16	2019	11	2	545	0	1	0	0.92	141.9	1.08	83	177	42.6	2.16	3.85	1.19	0.36	4.15	1.15	1.56	2.29	14.64	12	13	52	5.9	298	5.5	0	0
1	50-95	0	0	22.4913	22	2019-09-30	2019	9	2	1062	0	1	0	0.92	137.7	1.01	219	139	40.7	2.18	3.92	1.03	0.42	5.67	0.92	1.72	3.56	21.54	12	20	73	8.3	359	5.51	0	0
0	50-95	0	0	26.6949	32	2017-03-20	2017	3	2	1095	0	0	0	1	140.3	1.17	201	125	NA	2.16	5.39	1.75	0.44	4.7	0.73	1.27	2.9	17.39	12	36	100	5.79	295	5.51	0	0
0	50-95	0	0	27.3438	22	2020-08-01	2020	8	2	594	0	0	0	0.76	135.8	1.43	301	126	37.8	2.08	14.85	0.93	0.82	3.02	0.52	1.58	1.08	4.11	12	23	54	4.3	305	5.53	0	0
0	50-95	0	0	20.83	42	2019-03-05	2019	3	3	1095	0	0	0	0.89	141.5	1.15	322	161	54	2.48	6.96	1.9	0.72	5.36	1.13	1.25	3.85	15.24	12	17	80	4	276	5.53	0	0
1	50-95	1	0	27.4836	32	2018-07-17	2018	7	1	1095	0	0	0	0.91	139.9	1.13	239	133	39.7	2	8.4	1.2	0.6	3.59	0.99	1.02	2.14	7.73	12	20	44	3.46	218	5.54	0	0
0	50-95	0	0	24.9307	72	2019-08-12	2019	8	3	1095	0	0	0	1.06	143.4	1.34	149	132.1	41.5	2.28	3.36	1.53	0.32	4.66	1.64	1.06	3.57	11.07	12	17	51	4.27	249	5.55	0	0
0	50-95	0	0	27.3438	52	2021-08-07	2021	8	2	386	0	0	0	0.87	141.1	1.37	187	116	44	2.18	3.9	1.3	0.3						12	17	59	4.9	370	5.56	0	0
0	50-95	0	0	18.5219	72	2018-06-01	2018	6	2	1095	0	0	0	0.98	144.3	1.36	174	111	39.8	2.31	6.7	1.7	0.5	3.77	0.95	1.13	2.35	8.07	12	15	53	5.04	203	5.57	0	0
0	50-95	0	0	27.0137	32	2018-04-28	2018	4	2	1095	0	0	0	0.86	139.9	0.76	115	138	40.8	2.24	3.4	1.1	0.5	4.21	0.75	1.48	2.33	18.05	12	17	53	6.19	193	5.57	0	0
0	50-95	0	0	22.1893	52	2019-10-09	2019	10	2	1054	0	0	0	0.96	143.6	1.02	133	118	35.1	1.99	4.6	1.1	0.4						12	13	77	3.6	233	5.58	0	0
1	50-95	0	0	23.0026	721	2019-12-29	2019	12	2	969	0	0	0	0.82	139.8	0.88	132	131	38	2.18	6.1	0.7	0.7						12	17	69	4.88	272	5.6	0	0
0	50-95	0	0	22.3133	22	2021-06-05	2021	6	2	450	0	0	0	0.84	142.1	1.18	76	116	38.3	2.19	5.5	0.8	0.6	4.05	1.17	1.19	2.34	21.79	12	16	70	4.2	281	5.68	0	0
0	50-95	0	0	25.5661	22	2021-10-25	2021	10	3	308	0	0	0	0.9	142.4	2.14	260	115	35.3	2.18	7.1	1.3	0.3						12	17	64	3.2	267	5.73	0	0
1	50-95	1	1	25.3515	32	2019-09-25	2019	9	2	1063	0	0	0	0.92	140.5	1.11	228	123	47.1	2.32	16.9	1.5	0	3.96	1.46	1.38	2.14	16.74	12	18	44	6.2	196	5.74	0	0
0	50-95	0	0	27.9475	22	2019-04-22	2019	4	2	1095	0	0	0	0.85	140.5	1.37	226	124	43.5	2.37	2.2	2.8	0.2	3.44	1.48	1.39	1.99	12.51	12	14	55	5.99	349	5.76	0	0
0	50-95	0	0	19.4514	72	2020-10-19	2020	10	3	670	0	0	0	0.94	143.3	1.49	262	133.5	38.7	2.31	3.56	1.9	0.63	4.82	1.33	1.27	3.14	14.81	12	14	90	10.68	423	5.77	0	0
0	50-95	0	0	23.3175	32	2017-07-10	2017	7	3	1095	0	0	0	0.95	140	1.24	281	95	NA	2.11	0.08	0.73	0.43	3.61	0.79	1.24	2.27	12.83	12	17	100	4.1	300	5.81	0	0
1	50-95	0	0	22.3425	72	2018-09-17	2018	9	3	192	0	0	0	0.89	140	0.92	104.8	137.7	35.8	1.94	5.76	0.92	0.63						12	24	59	5.37	227	5.82	0	0
0	50-95	0	0	22.8928	721	2021-02-28	2021	2	2	165	1	0	0	0.89	140.4	1.2	218	132	44.9	2.28	5.2	0.9	0.5						12	20	58	4.1	193	5.83	0	0
0	50-95	0	0	19.5312	32	2021-12-30	2021	12	3	242	0	0	0	0.87	144.2	1.19	148	118	42.8	2.25	4.4	0.9	0.2						12	15	49	4	186	5.83	0	0
0	50-95	0	0	22.2222	32	2021-03-17	2021	3	2	528	0	0	0	0.8	138.4	1.07	104	86	33.7	2.09	2.9	0.9	0.3	3.44	1.25	0.87	2.13	42.71	12	20	80	7	311	5.83	0	0
0	50-95	1	0	22.4766	32	2021-01-04	2021	1	2	603	0	0	0	0.75	139.1	0.89	229	132	38.3	2.07	9.3	1.7	0.7	3.54	1.55	0.88	2.14	47.87	12	15	74	3.9	220	5.94	0	0
0	50-95	0	0	24.974	32	2019-11-14	2019	11	2	1015	0	0	0	0.84	142	1.13	176	131	42	2.13	6.7	1.2	0.5	3.51	0.24	1.72	1.61	7.37	12	18	56	4.5	200	5.96	0	0
1	50-95	1	1	24.0569	52	2019-08-07	2019	8	2	1095	0	0	0	0.88	143.8	0.95	139	82	34.3	2.24	10.2	0.6	0.5	3.38	0.55	1.41	2.1	46.21	12	21	98	6.7	362	6.01	0	0
1	50-95	0	0	21.5139	72	2022-03-06	2022	3	3	174	0	0	0	0.72	142.5	0.83	136	97	33.2	1.95	6.4	1.2	0.9	2.75	0.64	0.86	1.42	7.43	12	16	53	6.1	170	6.12	0	0
0	50-95	0	0	16.7969	22	2020-03-19	2020	3	2	893	0	0	0	0.8	137.6	1.08	172	125	41.8	2.2	5.4	0.8	0.5	4.12	0.52	1.76	2.1	10.33	12	18	79	2.9	126	6.13	0	0
0	50-95	0	0	24.6548	72	2019-02-09	2019	2	3	1095	0	1	0	0.99	142.4	1.37	245	103	35.4	2.26	10	3.3	0.7	2.9	0.5	1.14	1.61	10.51	12	19	74	3.7	356	6.15	0	0
0	50-95	0	0	20.8889	22	2020-07-10	2020	7	2	779	0	0	0	0.67	134.7	0.91	238	99	34.3	2.16	7.3	0.4	0.7	3.07	0.45	1.24	1.76	8.46	12	16	69	5.2	312	6.19	0	0
0	50-95	0	0	22.3703	32	2022-06-20	2022	6	2	70	0	0	0	0.86	138.3	1.02	182	101	37.2	2.08	6.9	0.9	0.7	4.06	0.42	1.78	2.22	12.94	12	20	65	6.2	146	6.22	0	0
0	50-95	0	0	25.2179	72	2018-08-01	2018	8	3	1095	0	0	0	0.94	142.5	1.16	140	130	37.4	2.21	3.9	0.9	0.3	4.45	0.81	1.78	2.7	14.09	12	15	49	6.76	180	6.25	0	0
0	50-95	0	0	18.5935	72	2017-09-28	2017	9	2	1095	0	0	0	0.95	140.6	0.97	122	119	35.1	2.16	3.2	0.9	0.4	2.77	0.68	0.9	1.47	9.9	12	14	103	4.75	290	6.25	0	0
0	50-95	0	0	25.8223	22	2018-11-10	2018	11	2	1095	0	0	0	0.8	141.4	1.09	161	125	41.1	2.21	7.1	1	0.5	4.41	0.53	1.46	2.76	13.08	12	17	33	4.22	181	6.3	0	0
0	50-95	0	0	27.0389	721	2021-08-20	2021	8	3	369	0	1	1	0.86	139.6	1.16	166	131	48.2	2.42	7	0.9	0.3	5.15	1.5	1.19	3.87	13.66	12	21	60	8.4	109	6.35	0	1
1	50-95	0	0	16.7364	22	2020-01-03	2020	1	2	187	1	0	0	1.01	140.8	0.98	161	126	46	2.31	3.46	1.33	0.41	4.86	2.07	1.33	2.96	10.09	12	12	55	4.67	237	6.39	0	0
0	50-95	0	0	22.2222	72	2020-11-08	2020	11	2	142	0	0	0	0.83	140.5	1.19	205	110	37.7	2.18	9.58	1.2	0.6	3.45	0.96	0.86	2.34	14.43	12	11	94	6.7	438	6.5	0	0
1	50-95	0	0	18.5185	22	2019-06-08	2019	6	3	470	1	0	0	1.02	144.8	1.09	205	105	40.3	2.24	3.41	0.79	0.34	4.55	0.58	1.63	3.02	6.86	12	17	46	5	173	6.52	0	0
0	50-95	0	0	19.5006	721	2021-02-01	2021	2	3	570	0	1	0	0.85	139.9	1.03	83	96	35.9	2.09	4	1	0.5						12	14	52	5.4	113	6.53	0	0
1	50-95	0	0	19.1327	72	2020-12-20	2020	12	2	618	0	0	0	0.87	139.7	0.95	284	103	35.2	2.03	11.8	0.2	0.4	4.81	0.58	1.89	2.61	7.28	12	20	38	6	190	6.67	0	0
1	50-95	0	0	17.5781	22	2019-06-12	2019	6	2	37	1	0	0	0.68	138.7	0.86	103	123	38.1	2.04	5.1	1	0.4						12	16	61	3.3	191	6.88	0	0
0	50-95	0	0	20.5457	32	2021-10-31	2021	10	1	301	0	0	0	0.95	144.4	1.38	211	125	45.2	2.59	2.6	1.2	0.1						12	24	60	5.6	268	7.09	1	1
0	50-95	0	0	22.2222	22	2019-10-02	2019	10	2	1056	0	0	0	0.78	141.7	1.36	157	133	40.8	2.24	5.1	1.2	0.5	3.85	1.25	0.76	2.93	7.27	12	13	57	5.7	175	7.1	1	1
0	50-95	0	0	18.5108	22	2022-02-05	2022	2	3	207	0	0	0	0.87	142.4	1.38	133	99	36.8	2.09	6.9	0.7	0.6	5.18	0.66	1.88	2.76	9.59	12	23	88	10.6	285	7.33	1	1
0	50-95	0	0	19.2277	22	2019-03-31	2019	3	1	1095	0	0	0	0.73	140.4	0.87	197	104	38	2.22	8.6	1.2	0.3	3.64	1.97	0.89	2.33	14.32	12	20	65	4.5	308	7.33	1	1
0	50-95	0	0	21.7212	721	2017-08-06	2017	8	3	1095	0	1	0	0.78	145.5	0.8	123.8	141	45.7	2.38	8.23	0.56	0.36	4.51	0.94	1.58	2.65	28.07	12	19	57	6.45	352	7.36	1	1
0	50-95	0	0	18.2615	721	2021-10-05	2021	10	3	320	0	1	0	0.82	141.1	1.07	266	117	34.7	2.27	7.6	1.6	1	5.93	0.93	1.47	3.36	16.75	12	18	74	5.9	317	7.61	1	1
0	50-95	0	0	24.974	72	2020-09-13	2020	9	2	712	0	0	0	0.81	140.3	0.9	165	131	42.6	2.3	10.5	1.2	0.8	5.42	1.08	1.68	3.15	10.14	12	20	79	4.6	265	7.66	1	1
1	50-95	1	1	28.6755	72	2018-08-21	2018	8	3	1038	0	0	0	0.88	140.2	1.17	140	127	33.8	2.05	3.09	1.71	0.62	2.79	1.08	0.93	1.56	15.58	12	30	84	4.4	214	7.82	1	1
1	50-95	0	0	16.5289	72	2018-11-29	2018	11	3	69	0	1	0	0.97	138.5	0.79	156	119	40.3	2.04	11	0.5	0.4	3.82	0.94	1.26	2.31	12.21	12	17	94	7.2	298	8.2	1	1
0	50-95	0	0	14.5682	721	2022-02-04	2022	2	3	200	0	0	0	0.82	139.4	1.26	190.6	114.1	37.7	2.23	4.93	0.8	0.4	2.58	0.67	1	1.41	11.89	12	12	80	7.3	265	8.29	1	1
1	50-95	0	0	23.1311	721	2018-01-05	2018	1	2	396	0	0	0	0.85	141.9	1.13	231	125	36.2	2.34	3	1.5	0.4	4.11	0.61	1.32	2.28	7.72	12	10	42	5.87	160	8.52	1	1
0	50-95	0	0	22.8928	32	2021-02-19	2021	2	2	27	1	0	0	0.78	139.6	1.86	133	99	43.2	2.27	7.5	0.8	0.3						12	25	230	18.4	463	8.81	1	1
0	50-95	0	0	31.25	32	2020-01-04	2020	1	2	958	0	0	0	0.77	133.4	1.18	237	78	34	2.43	6.9	0.7	0.5	2	1.17	1.01	0.74	29.44	12	24	200	18.4	410	9.1	1	1
1	50-95	0	0	24.977	72	2021-08-23	2021	8	3	370	0	0	0	0.99	140.8	0.89	147	147	44.8	2.36	6.7	0.9	0.3	4.3	0.8	1.55	2.38	7.24	12	17	42	4.6	275	9.2	1	1
0	50-95	0	0	24.2188	22	2022-05-25	2022	5	2	98	0	0	0	0.92	141.9	1.21	134	124	40.6	2.08	3.3	1.5	0.4	3.99	2.02	0.83	2.39	12.98	12	18	64	3.2	176	9.62	1	1
0	50-95	0	0	17.7778	72	2021-11-25	2021	11	3	266	0	0	0	0.91	138.5	1.35	197	132	43.4	2.37	3.65	1.6	0.47	4.25	1.41	1.33	2.73	7.04	12	20	77	5.4	479	9.76	1	1
0	50-95	0	0	21.4165	22	2017-04-23	2017	4	2	1095	0	0	0	0.86	135.4	1.26	314	131	37.9	2.2	2.7	2.4	0.3	3.93	1.05	1.07	2.24	9	12	13	31	5.2	203	14.62	1	1
0	50-95	0	0	24.4141	72	2022-04-19	2022	4	3	130	0	0	0	0.88	142	1.38	180	127	44.2	2.19	10.08	0.84	0.49						12	15	48	4.8	196		0	0
0	50-95	0	0	16.824	721	2019-07-05	2019	7	3	1095	0	0	0	1	141.5	1.2	217	128	42.6	2.2	3.87	1.75	0.48						12	22	56	9.5	252		0	0
0	50-95	0	0	21.2556	22	2017-12-24	2017	12	2	1095	0	0	0	0.99	138.7	1.16	268	142	46.5	2.41	5.37	1.87	0.55						12	21	85	4.7	272		0	0
0	50-95	0	0	24.722	52	2017-12-04	2017	12	2	1095	0	0	0	0.86	137.6	0.97	125	115	41.2	2.16	6.54	0.64	0.28						12	21	59	4.9	180		0	0
1	50-95	0	0	25.9722	32	2017-08-07	2017	8	2	1095	0	0	0	0.94	137.9	1.39	225	96	37.2	2.15	4.9	1.4	0.7						12	15	70	3.64	247		0	0
0	50-95	0	0	20.0288	32	2021-11-21	2021	11	2	280	0	0	0	0.89	144.8	1.1	153	128	38.5	2.18	6.7	1.8	0.3	4.01	1.18	1.37	2.52	19.22	11	26	72	3.1	212	3.32	0	0
1	50-95	0	0	24.8701	721	2017-04-19	2017	4	3	1095	0	0	0	0.98	142.7	1.27	213	107	36.5	2.12	2.9	1.3	0.2						11	14	46	5.7	261	3.91	0	0
0	50-95	0	0	25.3906	721	2022-01-10	2022	1	3	228	0	1	0	0.95	139	1.03	155	122	38.8	2.15	4	0.8	0.4	4.16	1.79	1.42	2.32	18.7	11	21	48	5.9	219	4.02	0	0
0	50-95	0	0	24.7082	72	2017-12-12	2017	12	2	471	1	0	1	0.91	143	0.97	193	133	36.4	2.17	3.2	1.4	0.3	3.07	0.27	1.14	1.74	5.97	11	18	59	7.21	255	4.23	0	1
0	50-95	0	0	17.5781	721	2022-02-05	2022	2	2	189	0	0	0	0.79	132.1	0.96	133	96	35.7	2.15	5.5	0.7	0.6	3.65	0.89	1.25	2.6	22.22	11	18	101	9	252	4.26	0	0
1	50-95	0	0	22.913	72	2020-11-27	2020	11	2	632	0	0	0	1	138.9	0.99	398	113	42.2	2.18	12.8	0.6	0.4	6.03	1.04	1.89	3.68	16.6	11	26	45	7	268	4.36	0	0
0	50-95	0	0	24.6094	32	2021-04-06	2021	4	2	498	0	1	1	0.88	142.8	1.43	309	130	38.5	2.2	1.7	1.4	0.3	4.63	0.97	1.27	3.34	9.43	11	14	56	9.4	284	4.51	0	1
0	50-95	0	0	20.9644	721	2019-08-20	2019	8	3	1090	0	1	1	0.85	142.5	1.27	172	129	40.9	2.25	4.6	1.2	0.3	4.7	0.65	1.45	3.23	9.26	11	18	65	5.8	168	4.55	0	1
1	50-95	0	0	23.7374	72	2019-04-21	2019	4	3	1092	0	0	0	0.86	143.6	1.11	182	114.1	34.5	2.19	2.99	1.87	0.64						11	12	42	4.87	200	4.71	0	0
0	50-95	0	0	23.4375	22	2020-07-04	2020	7	3	783	0	0	0	0.81	143.9	1.13	117	111	38.8	2.01	1.3	1.4	0.5	3.81	0.81	1.73	2.25	9	11	18	49	3.4	251	4.76	0	0
0	50-95	0	0	19.1795	52	2018-05-08	2018	5	2	1095	0	0	0	0.89	146.2	1.35	203	102	33.8	2.28	3.5	0.7	0.3	4.95	1.21	1.13	3.42	19.17	11	13	92	9.12	335	4.87	0	0
0	50-95	0	1	28.8569	32	2018-07-12	2018	7	2	1095	0	0	0				165	121	38.7		3.2	1.6	0.5						11	16	50	6.26	291	4.92	0	0
0	50-95	0	0	20.8357	52	2018-01-29	2018	1	2	1095	0	0	0	0.88	141.7	1.21	202	111	39.3	2.09	3.3	1.1	0.5	3.86	0.49	1.37	2.33	9.39	11	14	36	1.9	156	4.92	0	0
0	50-95	0	0	21.6311	22	2022-04-17	2022	4	2	129	0	0	0	0.82	142.4	0.84	154	124	39.6	2.11	5.8	1.1	0.3	3.7	0.95	0.98	2.39	7.35	11	20	74	5.8	171	4.96	0	0
0	50-95	0	0	23.1329	52	2017-11-06	2017	11	2	1095	0	0	0	1.01	142.5	1.02	170	131	37.9	2.13	2.7	1.3	0.4						11	12	59	4.88	232	4.98	0	0
1	50-95	1	0	24.8044	32	2022-04-25	2022	4	2	127	0	0	0	0.97	141.7	1.29	151	129	41.5	2.18	6.1	1.4	0.4	6.39	0.57	1.5	3.17	15.33	11	17	42	4.9	269	5	0	0
0	50-95	0	0	22.0317	32	2019-08-07	2019	8	2	399	1	0	0	0.84	141	1.08	142	99	34.4	1.99	6.6	0.8	0.5	2.4	0.51	1.26	0.96	10.24	11	23	78	8.6	245	5	0	0
0	50-95	0	0	23.2335	32	2020-09-13	2020	9	2	715	0	0	0	0.86	142.5	1.24	124	136	40	2.08	2.6	1.3	0.3	3.09	0.94	1.41	1.54	10.89	11	15	79	7.4	307	5.01	0	0
1	50-95	1	1	25.2588	32	2018-10-10	2018	10	2	1095	0	0	0	0.95	140.6	1.02	180	146	39.8	2.17	6.61	0.77	0.56	3.62	0.46	1.55	1.62	20.55	11	27	60	4.4	230	5.05	0	0
0	50-95	0	0	26.1593	52	2020-06-28	2020	6	2	791	0	0	0	0.89	143.7	1.31	153	131	36.6	2.22	3.5	1.5	0.3	4.85	1.18	1.2	3.27	17.93	11	22	97	7.7	469	5.06	0	0
0	50-95	0	0	23.8854	721	2017-10-21	2017	10	3	1095	0	0	0	0.9	139	0.89	246	115	36.4	2.04	3.36	1.21	0.49	4.28	0.85	1.18	2.59	7.3	11	17	53	3.96	176	5.07	0	0
0	50-95	0	0	23.4375	52	2020-10-15	2020	10	3	677	0	0	0	0.74	141.4	0.96	95	79	30.2	2	6	0.7	0.4						11	19	45	8.2	242	5.09	0	0
0	50-95	0	0	23.4375	52	2019-07-03	2019	7	1	1095	0	0	0	0.87	144.3	1.11	141	135	38.9	2.11	3.1	0.9	0.2						11	19	68	6.1	165	5.09	0	0
0	50-95	0	0	19.4133	22	2018-06-04	2018	6	3	1095	0	0	0	0.99	141.9	1.34	296	132	39.8	2.4	4.6	2.7	0.5						11	13	57	6.73	274	5.09	0	0
1	50-95	0	0	20.8117	32	2021-09-27	2021	9	2	156	1	0	0	0.71	142.5	1.06	228	88	35.1	2.1	4.8	1	0.5						11	18	63	4.5	217	5.11	0	0
0	50-95	0	0	19.5312	42	2018-12-27	2018	12	2	1095	0	0	0	0.9	140.8	1.14	216	101	38.3	2.17	2.9	0.8	0.1	3.64	0.98	1.55	2.05	26.15	11	18	68	8.2	309	5.18	0	0
0	50-95	0	0	22.8624	52	2019-12-23	2019	12	1	977	0	0	0	0.85	138.8	1.13	216	102	42.2	2.29	2.2	1.2	0.3						11	16	44	5.2	149	5.19	0	0
1	50-95	0	0	22.4913	72	2019-01-24	2019	1	2	1095	0	0	0	1	139.1	1.07	376	67	38	2.1	5.26	1.97	0.53	2.39	0.84	0.88	1.37	18.25	11	20	46	3.2	324	5.19	0	0
0	50-95	0	0	20.6005	72	2022-02-23	2022	2	3	183	0	0	0	0.97	140.6	0.98	169	117	35.5	2.09	3.2	1.07	0.34	4.11	1.2	1.35	2.35	20.73	11	16	115	6.6	583	5.24	0	0
0	50-95	0	0	19.1429	72	2020-07-14	2020	7	3	410	0	1	0	0.88	144.4	1.08	86	108	35.6	2.2	2.8	0.8	0.4	3.78	0.61	1.83	1.77	16.26	11	19	72	6.28	252	5.28	0	0
0	50-95	0	0	23.74	32	2021-01-13	2021	1	3	592	0	0	0	0.9	141.4	1.3	194	110	43.5	2.33	7.3	0.4	0.2						11	23	89	5.4	346	5.31	0	0
1	50-95	0	0	17.5781	72	2020-10-05	2020	10	3	689	0	0	0	0.96	141.2	0.95	136	119	37.4	2.01	4.6	0.5	0.3	5.58	0.81	2.05	3.45	6.96	11	16	62	5.5	196	5.33	0	0
0	50-95	0	0	23.4375	721	2021-11-19	2021	11	2	274	0	0	0	0.89	142.3	1.05	245	79	32.1	1.82	2.9	1	0.8	4.22	0.7	1.37	3.18	11.91	11	16	83	5.3	257	5.34	0	0
0	50-95	0	0	22.4766	72	2021-07-11	2021	7	2	406	0	0	0	0.88	143.3	1.1	162	124	40.6	2.29	4.1	0.7	0.4						11	23	84	5.7	170	5.34	0	0
0	50-95	0	0	22.1415	22	2018-05-16	2018	5	2	1095	0	0	0	0.97	142.2	0.96	159	129	37.9	2.13	3.15	1.51	0.52	5.02	0.77	1.61	2.69	8.73	11	16	37	3.4	136	5.36	0	0
0	50-95	0	0	24.1672	32	2022-03-07	2022	3	1	176	0	0	0	1.09	140.3	1.17	179	126	42.3	2.25	10.5	1.1	0.4	4.54	0.59	1.82	2.63	21.88	11	24	62	7.7	249	5.37	0	0
1	50-95	0	0	19.721	72	2022-03-06	2022	3	3	174	0	0	0	0.84	141.7	1.32	143	137	41.9	2.2	4.9	0.9	0.7	3.66	0.65	1.1	2.06	8.58	11	10	66	3.5	396	5.38	0	0
0	50-95	0	0	23.3091	52	2019-04-08	2019	4	2	1095	0	0	0	0.73	140.9	0.88	156	134	43.4	2.28	4.3	1	0.4						11	17	71	5.4	213	5.41	0	0
0	50-95	0	0	24.974	52	2021-07-24	2021	7	2	401	0	0	0	0.81	140.9	1.15	156	123	39.8	2.2	2.8	1.1	0.2	4.57	1.99	1.07	2.89	15.19	11	16	69	5.8	241	5.46	0	0
[truncated: 256 more rows]
